# Supplementary material for: Unraveling the causal role of immune cells in gastrointestinal tract cancers: insights from a Mendelian randomization study
Source: Front Immunol. 2024 Mar 12;15:1343512. doi: 10.3389/fimmu.2024.1343512 (PMC10963466; doi:10.3389/fimmu.2024.1343512)
Supplement: Supplementary Table 1 — The information of 731 immunophenotypes in the GWAS Catalog. [file Table_1.xlsx]

## Sheet: Supplementary Table 1
ID	Trait	Statistical_trait_name	Panel	CatalogID	Trait_type
ebi-a-GCST90001391	IgD+ %B cell	BC_Trait1	B cell	GCST90001391	Relative count
ebi-a-GCST90001392	IgD+ CD38br AC	BC_Trait10	B cell	GCST90001392	Absolute count
ebi-a-GCST90001393	IgD+ CD38dim %B cell	BC_Trait11	B cell	GCST90001393	Relative count
ebi-a-GCST90001394	IgD+ CD38dim AC	BC_Trait12	B cell	GCST90001394	Absolute count
ebi-a-GCST90001395	IgD+ CD38- %B cell	BC_Trait13	B cell	GCST90001395	Relative count
ebi-a-GCST90001396	IgD+ CD38- AC	BC_Trait14	B cell	GCST90001396	Absolute count
ebi-a-GCST90001397	Unsw mem %B cell	BC_Trait17	B cell	GCST90001397	Relative count
ebi-a-GCST90001398	Unsw mem AC	BC_Trait18	B cell	GCST90001398	Absolute count
ebi-a-GCST90001399	IgD- CD27- %B cell	BC_Trait19	B cell	GCST90001399	Relative count
ebi-a-GCST90001400	IgD+ AC	BC_Trait2	B cell	GCST90001400	Absolute count
ebi-a-GCST90001401	IgD- CD27- AC	BC_Trait20	B cell	GCST90001401	Absolute count
ebi-a-GCST90001402	Sw mem %B cell	BC_Trait21	B cell	GCST90001402	Relative count
ebi-a-GCST90001403	Sw mem AC	BC_Trait22	B cell	GCST90001403	Absolute count
ebi-a-GCST90001404	PB/PC %B cell	BC_Trait23	B cell	GCST90001404	Relative count
ebi-a-GCST90001405	PB/PC AC	BC_Trait24	B cell	GCST90001405	Absolute count
ebi-a-GCST90001406	Memory B cell %B cell	BC_Trait25	B cell	GCST90001406	Relative count
ebi-a-GCST90001407	Memory B cell AC	BC_Trait26	B cell	GCST90001407	Absolute count
ebi-a-GCST90001408	Naive-mature B cell %B cell	BC_Trait27	B cell	GCST90001408	Relative count
ebi-a-GCST90001409	Naive-mature B cell AC	BC_Trait28	B cell	GCST90001409	Absolute count
ebi-a-GCST90001410	IgD- CD38br %B cell	BC_Trait3	B cell	GCST90001410	Relative count
ebi-a-GCST90001411	IgD+ CD24+ %B cell	BC_Trait31	B cell	GCST90001411	Relative count
ebi-a-GCST90001412	IgD+ CD24+ AC	BC_Trait32	B cell	GCST90001412	Absolute count
ebi-a-GCST90001413	IgD- CD24- %B cell	BC_Trait33	B cell	GCST90001413	Relative count
ebi-a-GCST90001414	IgD- CD24- AC	BC_Trait34	B cell	GCST90001414	Absolute count
ebi-a-GCST90001415	IgD+ CD24- %B cell	BC_Trait35	B cell	GCST90001415	Relative count
ebi-a-GCST90001416	IgD+ CD24- AC	BC_Trait36	B cell	GCST90001416	Absolute count
ebi-a-GCST90001417	CD24+ CD27+ %B cell	BC_Trait37	B cell	GCST90001417	Relative count
ebi-a-GCST90001418	CD24+ CD27+ AC	BC_Trait38	B cell	GCST90001418	Absolute count
ebi-a-GCST90001419	CD20- %B cell	BC_Trait39	B cell	GCST90001419	Relative count
ebi-a-GCST90001420	IgD- CD38br AC	BC_Trait4	B cell	GCST90001420	Absolute count
ebi-a-GCST90001421	CD20- AC	BC_Trait40	B cell	GCST90001421	Absolute count
ebi-a-GCST90001422	CD20- CD38- %B cell	BC_Trait43	B cell	GCST90001422	Relative count
ebi-a-GCST90001423	CD20- CD38- AC	BC_Trait44	B cell	GCST90001423	Absolute count
ebi-a-GCST90001424	IgD+ %Lymphocyte	BC_Trait46	B cell	GCST90001424	Relative count
ebi-a-GCST90001425	IgD- CD38br %lymphocyte	BC_Trait47	B cell	GCST90001425	Relative count
ebi-a-GCST90001426	IgD- CD38dim %lymphocyte	BC_Trait48	B cell	GCST90001426	Relative count
ebi-a-GCST90001427	IgD- CD38- %lymphocyte	BC_Trait49	B cell	GCST90001427	Relative count
ebi-a-GCST90001428	IgD- CD38dim %B cell	BC_Trait5	B cell	GCST90001428	Relative count
ebi-a-GCST90001429	IgD+ CD38br %lymphocyte	BC_Trait50	B cell	GCST90001429	Relative count
ebi-a-GCST90001430	IgD+ CD38dim %lymphocyte	BC_Trait51	B cell	GCST90001430	Relative count
ebi-a-GCST90001431	IgD+ CD38- %lymphocyte	BC_Trait52	B cell	GCST90001431	Relative count
ebi-a-GCST90001432	Unsw Mem %lymphocyte	BC_Trait54	B cell	GCST90001432	Relative count
ebi-a-GCST90001433	IgD- CD27- %lymphocyte	BC_Trait55	B cell	GCST90001433	Relative count
ebi-a-GCST90001434	Sw mem %lymphocyte	BC_Trait56	B cell	GCST90001434	Relative count
ebi-a-GCST90001435	PB/PC %lymphocyte	BC_Trait57	B cell	GCST90001435	Relative count
ebi-a-GCST90001436	Memory B cell %lymphocyte	BC_Trait58	B cell	GCST90001436	Relative count
ebi-a-GCST90001437	Naive-mature B cell %lymphocyte	BC_Trait59	B cell	GCST90001437	Relative count
ebi-a-GCST90001438	IgD- CD38dim AC	BC_Trait6	B cell	GCST90001438	Absolute count
ebi-a-GCST90001439	IgD+ CD24+ %lymphocyte	BC_Trait61	B cell	GCST90001439	Relative count
ebi-a-GCST90001440	IgD- CD24- %lymphocyte	BC_Trait62	B cell	GCST90001440	Relative count
ebi-a-GCST90001441	IgD+ CD24- %lymphocyte	BC_Trait63	B cell	GCST90001441	Relative count
ebi-a-GCST90001442	CD24+ CD27+ %lymphocyte	BC_Trait64	B cell	GCST90001442	Relative count
ebi-a-GCST90001443	CD20- %lymphocyte	BC_Trait65	B cell	GCST90001443	Relative count
ebi-a-GCST90001444	CD20- CD38- %lymphocyte	BC_Trait67	B cell	GCST90001444	Relative count
ebi-a-GCST90001445	IgD- CD38- %B cell	BC_Trait7	B cell	GCST90001445	Relative count
ebi-a-GCST90001446	IgD- CD38- AC	BC_Trait8	B cell	GCST90001446	Absolute count
ebi-a-GCST90001447	IgD+ CD38br %B cell	BC_Trait9	B cell	GCST90001447	Relative count
ebi-a-GCST90001448	CD11c+ monocyte AC	DC_Trait524	cDC	GCST90001448	Absolute count
ebi-a-GCST90001449	CD11c+ monocyte %monocyte	DC_Trait525	cDC	GCST90001449	Relative count
ebi-a-GCST90001450	CD62L- monocyte AC	DC_Trait526	cDC	GCST90001450	Absolute count
ebi-a-GCST90001451	CD62L- monocyte %monocyte	DC_Trait527	cDC	GCST90001451	Relative count
ebi-a-GCST90001452	CD11c+ CD62L- monocyte AC	DC_Trait530	cDC	GCST90001452	Absolute count
ebi-a-GCST90001453	CD11c+ CD62L- monocyte %monocyte	DC_Trait531	cDC	GCST90001453	Relative count
ebi-a-GCST90001454	CD62L- HLA DR++ monocyte AC	DC_Trait532	cDC	GCST90001454	Absolute count
ebi-a-GCST90001455	CD62L- HLA DR++ monocyte %monocyte	DC_Trait533	cDC	GCST90001455	Relative count
ebi-a-GCST90001456	CD11c+ HLA DR++ monocyte AC	DC_Trait534	cDC	GCST90001456	Absolute count
ebi-a-GCST90001457	CD11c+ HLA DR++ monocyte %monocyte	DC_Trait535	cDC	GCST90001457	Relative count
ebi-a-GCST90001458	Myeloid DC AC	f_DC_Trait502	cDC	GCST90001458	Absolute count
ebi-a-GCST90001459	Myeloid DC %DC	f_DC_Trait503	cDC	GCST90001459	Relative count
ebi-a-GCST90001460	Plasmacytoid DC AC	f_DC_Trait504	cDC	GCST90001460	Absolute count
ebi-a-GCST90001461	DC AC	f_DC_Trait505	cDC	GCST90001461	Absolute count
ebi-a-GCST90001462	CD62L- DC AC	f_DC_Trait508	cDC	GCST90001462	Absolute count
ebi-a-GCST90001463	CD62L- DC %DC	f_DC_Trait509	cDC	GCST90001463	Relative count
ebi-a-GCST90001464	CD86+ myeloid DC AC	f_DC_Trait512	cDC	GCST90001464	Absolute count
ebi-a-GCST90001465	CD86+ myeloid DC %DC	f_DC_Trait513	cDC	GCST90001465	Relative count
ebi-a-GCST90001466	CD86+ plasmacytoid DC AC	f_DC_Trait514	cDC	GCST90001466	Absolute count
ebi-a-GCST90001467	CD86+ plasmacytoid DC %DC	f_DC_Trait515	cDC	GCST90001467	Relative count
ebi-a-GCST90001468	CD62L- myeloid DC AC	f_DC_Trait516	cDC	GCST90001468	Absolute count
ebi-a-GCST90001469	CD62L- myeloid DC %DC	f_DC_Trait517	cDC	GCST90001469	Relative count
ebi-a-GCST90001470	CD62L- plasmacytoid DC AC	f_DC_Trait518	cDC	GCST90001470	Absolute count
ebi-a-GCST90001471	CD62L- plasmacytoid DC %DC	f_DC_Trait519	cDC	GCST90001471	Relative count
ebi-a-GCST90001472	CD62L- CD86+ myeloid DC AC	f_DC_Trait520	cDC	GCST90001472	Absolute count
ebi-a-GCST90001473	CD62L- CD86+ myeloid DC %DC	f_DC_Trait521	cDC	GCST90001473	Relative count
ebi-a-GCST90001474	Plasmacytoid DC %DC	f_DC_Trait522	cDC	GCST90001474	Relative count
ebi-a-GCST90001475	HLA DR++ monocyte %monocyte	f_MONO_Trait503	TBNK	GCST90001475	Relative count
ebi-a-GCST90001476	HLA DR++ monocyte %leukocyte	f_MONO_Trait504	TBNK	GCST90001476	Relative count
ebi-a-GCST90001477	HLA DR++ monocyte AC	f_MONO_Trait505	TBNK	GCST90001477	Absolute count
ebi-a-GCST90001478	CD4 Treg %CD4	f_Treg_Trait501	Treg	GCST90001478	Relative count
ebi-a-GCST90001479	CD4 Treg %T cell	f_Treg_Trait502	Treg	GCST90001479	Relative count
ebi-a-GCST90001480	Resting Treg AC	f_Treg_Trait503	Treg	GCST90001480	Absolute count
ebi-a-GCST90001481	Resting Treg % CD4 Treg	f_Treg_Trait504	Treg	GCST90001481	Relative count
ebi-a-GCST90001482	Resting Treg %CD4	f_Treg_Trait505	Treg	GCST90001482	Relative count
ebi-a-GCST90001483	CD39+ resting Treg AC	f_Treg_Trait506	Treg	GCST90001483	Absolute count
ebi-a-GCST90001484	CD39+ resting Treg %resting Treg	f_Treg_Trait507	Treg	GCST90001484	Relative count
ebi-a-GCST90001485	CD39+ resting Treg % CD4 Treg	f_Treg_Trait508	Treg	GCST90001485	Relative count
ebi-a-GCST90001486	Activated Treg AC	f_Treg_Trait509	Treg	GCST90001486	Absolute count
ebi-a-GCST90001487	Activated Treg %CD4 Treg	f_Treg_Trait510	Treg	GCST90001487	Relative count
ebi-a-GCST90001488	Activated Treg %CD4	f_Treg_Trait511	Treg	GCST90001488	Relative count
ebi-a-GCST90001489	CD39+ activated Treg AC	f_Treg_Trait512	Treg	GCST90001489	Absolute count
ebi-a-GCST90001490	CD39+ activated Treg %activated Treg	f_Treg_Trait513	Treg	GCST90001490	Relative count
ebi-a-GCST90001491	CD39+ activated Treg %CD4 Treg	f_Treg_Trait514	Treg	GCST90001491	Relative count
ebi-a-GCST90001492	Secreting Treg AC	f_Treg_Trait515	Treg	GCST90001492	Absolute count
ebi-a-GCST90001493	Secreting Treg % CD4 Treg	f_Treg_Trait516	Treg	GCST90001493	Relative count
ebi-a-GCST90001494	Secreting Treg %CD4	f_Treg_Trait517	Treg	GCST90001494	Relative count
ebi-a-GCST90001495	CD39+ secreting Treg AC	f_Treg_Trait518	Treg	GCST90001495	Absolute count
ebi-a-GCST90001496	CD39+ secreting Treg %secreting Treg	f_Treg_Trait519	Treg	GCST90001496	Relative count
ebi-a-GCST90001497	CD39+ secreting Treg %CD4 Treg	f_Treg_Trait520	Treg	GCST90001497	Relative count
ebi-a-GCST90001498	Activated & resting Treg AC	f_Treg_Trait521	Treg	GCST90001498	Absolute count
ebi-a-GCST90001499	Activated & resting Treg % CD4 Treg	f_Treg_Trait522	Treg	GCST90001499	Relative count
ebi-a-GCST90001500	Activated & resting Treg %CD4+	f_Treg_Trait523	Treg	GCST90001500	Relative count
ebi-a-GCST90001501	Activated & secreting Treg AC	f_Treg_Trait527	Treg	GCST90001501	Absolute count
ebi-a-GCST90001502	Activated & secreting Treg %CD4 Treg	f_Treg_Trait528	Treg	GCST90001502	Relative count
ebi-a-GCST90001503	Activated & secreting Treg %CD4+	f_Treg_Trait529	Treg	GCST90001503	Relative count
ebi-a-GCST90001504	CD25hi AC	f_Treg_Trait533	Treg	GCST90001504	Absolute count
ebi-a-GCST90001505	CD25hi %CD4+	f_Treg_Trait534	Treg	GCST90001505	Relative count
ebi-a-GCST90001506	CD25hi %T cell	f_Treg_Trait535	Treg	GCST90001506	Relative count
ebi-a-GCST90001507	CD25hi CD45RA+ CD4 not Treg AC	f_Treg_Trait536	Treg	GCST90001507	Absolute count
ebi-a-GCST90001508	CD25hi CD45RA+ CD4 not Treg %CD4+	f_Treg_Trait537	Treg	GCST90001508	Relative count
ebi-a-GCST90001509	CD25hi CD45RA+ CD4 not Treg %T cell	f_Treg_Trait538	Treg	GCST90001509	Relative count
ebi-a-GCST90001510	CD25hi CD45RA- CD4 not Treg AC	f_Treg_Trait539	Treg	GCST90001510	Absolute count
ebi-a-GCST90001511	CD25hi CD45RA- CD4 not Treg %CD4+	f_Treg_Trait540	Treg	GCST90001511	Relative count
ebi-a-GCST90001512	CD25hi CD45RA- CD4 not Treg %T cell	f_Treg_Trait541	Treg	GCST90001512	Relative count
ebi-a-GCST90001513	CD4 Treg AC	f_Treg_Trait542	Treg	GCST90001513	Absolute count
ebi-a-GCST90001514	HSC AC	MDSC_Trait1	Myeloid cell	GCST90001514	Absolute count
ebi-a-GCST90001515	Im MDSC AC	MDSC_Trait10	Myeloid cell	GCST90001515	Absolute count
ebi-a-GCST90001516	Im MDSC %CD33dim HLA DR- CD66b-	MDSC_Trait11	Myeloid cell	GCST90001516	Relative count
ebi-a-GCST90001517	CD33br HLA DR+ AC	MDSC_Trait12	Myeloid cell	GCST90001517	Absolute count
ebi-a-GCST90001518	CD33br HLA DR+ CD14- AC	MDSC_Trait13	Myeloid cell	GCST90001518	Absolute count
ebi-a-GCST90001519	CD33br HLA DR+ CD14- %CD33br HLA DR+	MDSC_Trait14	Myeloid cell	GCST90001519	Relative count
ebi-a-GCST90001520	CD33br HLA DR+ CD14dim AC	MDSC_Trait15	Myeloid cell	GCST90001520	Absolute count
ebi-a-GCST90001521	CD33br HLA DR+ CD14dim %CD33br HLA DR+	MDSC_Trait16	Myeloid cell	GCST90001521	Relative count
ebi-a-GCST90001522	CD33- HLA DR- AC	MDSC_Trait22	Myeloid cell	GCST90001522	Absolute count
ebi-a-GCST90001523	CD33- HLA DR+ AC	MDSC_Trait23	Myeloid cell	GCST90001523	Absolute count
ebi-a-GCST90001524	Gr MDSC AC	MDSC_Trait24	Myeloid cell	GCST90001524	Absolute count
ebi-a-GCST90001525	CD33dim HLA DR+ CD11b+ AC	MDSC_Trait25	Myeloid cell	GCST90001525	Absolute count
ebi-a-GCST90001526	CD33dim HLA DR+ CD11b+ %CD33dim HLA DR+	MDSC_Trait26	Myeloid cell	GCST90001526	Relative count
ebi-a-GCST90001527	CD33dim HLA DR+ CD11b- AC	MDSC_Trait27	Myeloid cell	GCST90001527	Absolute count
ebi-a-GCST90001528	CD33dim HLA DR+ CD11b- %CD33dim HLA DR+	MDSC_Trait28	Myeloid cell	GCST90001528	Relative count
ebi-a-GCST90001529	CD66b++ myeloid cell AC	MDSC_Trait3	Myeloid cell	GCST90001529	Absolute count
ebi-a-GCST90001530	Mo MDSC AC	MDSC_Trait4	Myeloid cell	GCST90001530	Absolute count
ebi-a-GCST90001531	CD33dim HLA DR- AC	MDSC_Trait5	Myeloid cell	GCST90001531	Absolute count
ebi-a-GCST90001532	Basophil AC	MDSC_Trait8	Myeloid cell	GCST90001532	Absolute count
ebi-a-GCST90001533	Basophil %CD33dim HLA DR- CD66b-	MDSC_Trait9	Myeloid cell	GCST90001533	Relative count
ebi-a-GCST90001534	CD45RA- CD4+ AC	MT_ry_Trait514	Maturation stages of T cell	GCST90001534	Absolute count
ebi-a-GCST90001535	CD45RA- CD4+ %CD4+	MT_ry_Trait515	Maturation stages of T cell	GCST90001535	Relative count
ebi-a-GCST90001536	CD45RA- CD4+ %T cell	MT_ry_Trait516	Maturation stages of T cell	GCST90001536	Relative count
ebi-a-GCST90001537	CM CD4+ AC	MT_Trait503	Maturation stages of T cell	GCST90001537	Absolute count
ebi-a-GCST90001538	CM CD4+ %CD4+	MT_Trait504	Maturation stages of T cell	GCST90001538	Relative count
ebi-a-GCST90001539	CM CD4+ %T cell	MT_Trait505	Maturation stages of T cell	GCST90001539	Relative count
ebi-a-GCST90001540	Naive CD4+ AC	MT_Trait506	Maturation stages of T cell	GCST90001540	Absolute count
ebi-a-GCST90001541	Naive CD4+ %CD4+	MT_Trait507	Maturation stages of T cell	GCST90001541	Relative count
ebi-a-GCST90001542	EM CD4+ AC	MT_Trait508	Maturation stages of T cell	GCST90001542	Absolute count
ebi-a-GCST90001543	EM CD4+ %CD4+	MT_Trait509	Maturation stages of T cell	GCST90001543	Relative count
ebi-a-GCST90001544	EM CD4+ %T cell	MT_Trait510	Maturation stages of T cell	GCST90001544	Relative count
ebi-a-GCST90001545	TD CD4+ AC	MT_Trait511	Maturation stages of T cell	GCST90001545	Absolute count
ebi-a-GCST90001546	TD CD4+ %CD4+	MT_Trait512	Maturation stages of T cell	GCST90001546	Relative count
ebi-a-GCST90001547	TD CD4+ %T cell	MT_Trait513	Maturation stages of T cell	GCST90001547	Relative count
ebi-a-GCST90001548	CM CD8br AC	MT_Trait522	Maturation stages of T cell	GCST90001548	Absolute count
ebi-a-GCST90001549	CM CD8br %CD8br	MT_Trait523	Maturation stages of T cell	GCST90001549	Relative count
ebi-a-GCST90001550	CM CD8br %T cell	MT_Trait524	Maturation stages of T cell	GCST90001550	Relative count
ebi-a-GCST90001551	Naive CD8br AC	MT_Trait525	Maturation stages of T cell	GCST90001551	Absolute count
ebi-a-GCST90001552	Naive CD8br %CD8br	MT_Trait526	Maturation stages of T cell	GCST90001552	Relative count
ebi-a-GCST90001553	Naive CD8br %T cell	MT_Trait527	Maturation stages of T cell	GCST90001553	Relative count
ebi-a-GCST90001554	EM CD8br AC	MT_Trait528	Maturation stages of T cell	GCST90001554	Absolute count
ebi-a-GCST90001555	EM CD8br %CD8br	MT_Trait529	Maturation stages of T cell	GCST90001555	Relative count
ebi-a-GCST90001556	EM CD8br %T cell	MT_Trait530	Maturation stages of T cell	GCST90001556	Relative count
ebi-a-GCST90001557	TD CD8br AC	MT_Trait531	Maturation stages of T cell	GCST90001557	Absolute count
ebi-a-GCST90001558	TD CD8br %CD8br	MT_Trait532	Maturation stages of T cell	GCST90001558	Relative count
ebi-a-GCST90001559	TD CD8br %T cell	MT_Trait533	Maturation stages of T cell	GCST90001559	Relative count
ebi-a-GCST90001560	CD45RA+ CD8br AC	MT_Trait537	Maturation stages of T cell	GCST90001560	Absolute count
ebi-a-GCST90001561	CD45RA+ CD8br %CD8br	MT_Trait538	Maturation stages of T cell	GCST90001561	Relative count
ebi-a-GCST90001562	CD45RA+ CD8br %T cell	MT_Trait539	Maturation stages of T cell	GCST90001562	Relative count
ebi-a-GCST90001563	CM DN (CD4-CD8-) AC	MT_Trait542	Maturation stages of T cell	GCST90001563	Absolute count
ebi-a-GCST90001564	CM DN (CD4-CD8-) %DN	MT_Trait543	Maturation stages of T cell	GCST90001564	Relative count
ebi-a-GCST90001565	CM DN (CD4-CD8-) %T cell	MT_Trait544	Maturation stages of T cell	GCST90001565	Relative count
ebi-a-GCST90001566	Naive DN (CD4-CD8-) AC	MT_Trait545	Maturation stages of T cell	GCST90001566	Absolute count
ebi-a-GCST90001567	Naive DN (CD4-CD8-) %DN	MT_Trait546	Maturation stages of T cell	GCST90001567	Relative count
ebi-a-GCST90001568	Naive DN (CD4-CD8-) %T cell	MT_Trait547	Maturation stages of T cell	GCST90001568	Relative count
ebi-a-GCST90001569	EM DN (CD4-CD8-) AC	MT_Trait548	Maturation stages of T cell	GCST90001569	Absolute count
ebi-a-GCST90001570	EM DN (CD4-CD8-) %DN	MT_Trait549	Maturation stages of T cell	GCST90001570	Relative count
ebi-a-GCST90001571	EM DN (CD4-CD8-) %T cell	MT_Trait550	Maturation stages of T cell	GCST90001571	Relative count
ebi-a-GCST90001572	TD DN (CD4-CD8-) AC	MT_Trait551	Maturation stages of T cell	GCST90001572	Absolute count
ebi-a-GCST90001573	TD DN (CD4-CD8-) %DN	MT_Trait552	Maturation stages of T cell	GCST90001573	Relative count
ebi-a-GCST90001574	TD DN (CD4-CD8-) %T cell	MT_Trait553	Maturation stages of T cell	GCST90001574	Relative count
ebi-a-GCST90001575	Naive CD4+ %T cell	MT_Trait560	Maturation stages of T cell	GCST90001575	Relative count
ebi-a-GCST90001576	Transitional %B cell	N_BC_Trait3	B cell	GCST90001576	Relative count
ebi-a-GCST90001577	Transitional AC	N_BC_Trait4	B cell	GCST90001577	Absolute count
ebi-a-GCST90001578	Transitional %lymphocyte	N_BC_Trait6	B cell	GCST90001578	Relative count
ebi-a-GCST90001579	CD14- CD16+ monocyte AC	N_MONO_Trait501	Monocyte	GCST90001579	Absolute count
ebi-a-GCST90001580	CD14+ CD16+ monocyte AC	N_MONO_Trait503	Monocyte	GCST90001580	Absolute count
ebi-a-GCST90001581	CD14- CD16- AC	N_MONO_Trait505	Monocyte	GCST90001581	Absolute count
ebi-a-GCST90001582	CD14+ CD16- monocyte AC	N_MONO_Trait507	Monocyte	GCST90001582	Absolute count
ebi-a-GCST90001583	Monocyte AC	N_MONO_Trait513	Monocyte	GCST90001583	Absolute count
ebi-a-GCST90001584	CD14- CD16+ monocyte %monocyte	N_MONO_Trait514	Monocyte	GCST90001584	Relative count
ebi-a-GCST90001585	CD14+ CD16+ monocyte %monocyte	N_MONO_Trait515	Monocyte	GCST90001585	Relative count
ebi-a-GCST90001586	CD14+ CD16- monocyte %monocyte	N_MONO_Trait516	Monocyte	GCST90001586	Relative count
ebi-a-GCST90001587	CD16+ monocyte %monocyte	N_MONO_Trait517	Monocyte	GCST90001587	Relative count
ebi-a-GCST90001588	T/B	RATIO_CD3_B	TBNK	GCST90001588	Relative count
ebi-a-GCST90001589	CD4/CD8br	RATIO_CD4_CD8B	TBNK	GCST90001589	Relative count
ebi-a-GCST90001590	CD4+ AC	TB_ry_Trait512	TBNK	GCST90001590	Absolute count
ebi-a-GCST90001591	CD4+ %T cell	TB_ry_Trait513	TBNK	GCST90001591	Relative count
ebi-a-GCST90001592	CD8br AC	TB_ry_Trait515	TBNK	GCST90001592	Absolute count
ebi-a-GCST90001593	CD8br %T cell	TB_ry_Trait516	TBNK	GCST90001593	Relative count
ebi-a-GCST90001594	DP (CD4+CD8+) AC	TB_ry_Trait518	TBNK	GCST90001594	Absolute count
ebi-a-GCST90001595	DP (CD4+CD8+) %T cell	TB_ry_Trait519	TBNK	GCST90001595	Relative count
ebi-a-GCST90001596	CD8dim AC	TB_ry_Trait524	TBNK	GCST90001596	Absolute count
ebi-a-GCST90001597	CD8dim %T cell	TB_ry_Trait525	TBNK	GCST90001597	Relative count
ebi-a-GCST90001598	DN (CD4-CD8-) AC	TB_ry_Trait527	TBNK	GCST90001598	Absolute count
ebi-a-GCST90001599	DN (CD4-CD8-) %T cell	TB_ry_Trait528	TBNK	GCST90001599	Relative count
ebi-a-GCST90001600	Leukocyte AC	TB_Trait501	TBNK	GCST90001600	Absolute count
ebi-a-GCST90001601	Lymphocyte AC	TB_Trait507	TBNK	GCST90001601	Absolute count
ebi-a-GCST90001602	Lymphocyte %leukocyte	TB_Trait508	TBNK	GCST90001602	Relative count
ebi-a-GCST90001603	T cell AC	TB_Trait509	TBNK	GCST90001603	Absolute count
ebi-a-GCST90001604	T cell %lymphocyte	TB_Trait510	TBNK	GCST90001604	Relative count
ebi-a-GCST90001605	T cell %leukocyte	TB_Trait511	TBNK	GCST90001605	Relative count
ebi-a-GCST90001606	CD4+ %leukocyte	TB_Trait514	TBNK	GCST90001606	Relative count
ebi-a-GCST90001607	CD8br %leukocyte	TB_Trait517	TBNK	GCST90001607	Relative count
ebi-a-GCST90001608	DP (CD4+CD8+) %leukocyte	TB_Trait520	TBNK	GCST90001608	Relative count
ebi-a-GCST90001609	CD4+ CD8dim AC	TB_Trait521	TBNK	GCST90001609	Absolute count
ebi-a-GCST90001610	CD4+ CD8dim %lymphocyte	TB_Trait522	TBNK	GCST90001610	Relative count
ebi-a-GCST90001611	CD4+ CD8dim %leukocyte	TB_Trait523	TBNK	GCST90001611	Relative count
ebi-a-GCST90001612	CD8dim %leukocyte	TB_Trait526	TBNK	GCST90001612	Relative count
ebi-a-GCST90001613	DN (CD4-CD8-) %leukocyte	TB_Trait529	TBNK	GCST90001613	Relative count
ebi-a-GCST90001614	CD8br and CD8dim %leukocyte	TB_Trait532	TBNK	GCST90001614	Relative count
ebi-a-GCST90001615	TCRgd AC	TB_Trait533	TBNK	GCST90001615	Absolute count
ebi-a-GCST90001616	TCRgd %T cell	TB_Trait534	TBNK	GCST90001616	Relative count
ebi-a-GCST90001617	TCRgd %lymphocyte	TB_Trait535	TBNK	GCST90001617	Relative count
ebi-a-GCST90001618	HLA DR+ T cell AC	TB_Trait536	TBNK	GCST90001618	Absolute count
ebi-a-GCST90001619	HLA DR+ T cell%T cell	TB_Trait537	TBNK	GCST90001619	Relative count
ebi-a-GCST90001620	HLA DR+ T cell%lymphocyte	TB_Trait538	TBNK	GCST90001620	Relative count
ebi-a-GCST90001621	NKT AC	TB_Trait539	TBNK	GCST90001621	Absolute count
ebi-a-GCST90001622	NKT %T cell	TB_Trait540	TBNK	GCST90001622	Relative count
ebi-a-GCST90001623	NKT %lymphocyte	TB_Trait541	TBNK	GCST90001623	Relative count
ebi-a-GCST90001624	HLA DR+ CD4+ AC	TB_Trait542	TBNK	GCST90001624	Absolute count
ebi-a-GCST90001625	HLA DR+ CD4+ %T cell	TB_Trait543	TBNK	GCST90001625	Relative count
ebi-a-GCST90001626	HLA DR+ CD4+ %lymphocyte	TB_Trait544	TBNK	GCST90001626	Relative count
ebi-a-GCST90001627	HLA DR+ CD8br AC	TB_Trait545	TBNK	GCST90001627	Absolute count
ebi-a-GCST90001628	HLA DR+ CD8br %T cell	TB_Trait546	TBNK	GCST90001628	Relative count
ebi-a-GCST90001629	HLA DR+ CD8br %lymphocyte	TB_Trait547	TBNK	GCST90001629	Relative count
ebi-a-GCST90001630	CD8br NKT AC	TB_Trait548	TBNK	GCST90001630	Absolute count
ebi-a-GCST90001631	CD8br NKT %T cell	TB_Trait549	TBNK	GCST90001631	Relative count
ebi-a-GCST90001632	CD8br NKT %lymphocyte	TB_Trait550	TBNK	GCST90001632	Relative count
ebi-a-GCST90001633	CD8dim NKT AC	TB_Trait551	TBNK	GCST90001633	Absolute count
ebi-a-GCST90001634	CD8dim NKT %T cell	TB_Trait552	TBNK	GCST90001634	Relative count
ebi-a-GCST90001635	CD8dim NKT %lymphocyte	TB_Trait553	TBNK	GCST90001635	Relative count
ebi-a-GCST90001636	DN (CD4-CD8-) NKT AC	TB_Trait554	TBNK	GCST90001636	Absolute count
ebi-a-GCST90001637	DN (CD4-CD8-) NKT %T cell	TB_Trait555	TBNK	GCST90001637	Relative count
ebi-a-GCST90001638	DN (CD4-CD8-) NKT %lymphocyte	TB_Trait556	TBNK	GCST90001638	Relative count
ebi-a-GCST90001639	CD3- lymphocyte AC	TB_Trait560	TBNK	GCST90001639	Absolute count
ebi-a-GCST90001640	CD3- lymphocyte %lymphocyte	TB_Trait561	TBNK	GCST90001640	Relative count
ebi-a-GCST90001641	CD3- lymphocyte %leukocyte	TB_Trait562	TBNK	GCST90001641	Relative count
ebi-a-GCST90001642	B cell AC	TB_Trait563	TBNK	GCST90001642	Absolute count
ebi-a-GCST90001643	B cell % CD3- lymphocyte	TB_Trait564	TBNK	GCST90001643	Relative count
ebi-a-GCST90001644	B cell %lymphocyte	TB_Trait565	TBNK	GCST90001644	Relative count
ebi-a-GCST90001645	NK AC	TB_Trait566	TBNK	GCST90001645	Absolute count
ebi-a-GCST90001646	NK %CD3- lymphocyte	TB_Trait567	TBNK	GCST90001646	Relative count
ebi-a-GCST90001647	NK %lymphocyte	TB_Trait568	TBNK	GCST90001647	Relative count
ebi-a-GCST90001648	HLA DR+ NK AC	TB_Trait569	TBNK	GCST90001648	Absolute count
ebi-a-GCST90001649	HLA DR+ NK %NK	TB_Trait570	TBNK	GCST90001649	Relative count
ebi-a-GCST90001650	HLA DR+ NK %CD3- lymphocyte	TB_Trait571	TBNK	GCST90001650	Relative count
ebi-a-GCST90001651	Granulocyte AC	TB_Trait575	TBNK	GCST90001651	Absolute count
ebi-a-GCST90001652	Granulocyte %leukocyte	TB_Trait576	TBNK	GCST90001652	Relative count
ebi-a-GCST90001653	CD28- DN (CD4-CD8-) %DN	Treg_Trait505	Treg	GCST90001653	Relative count
ebi-a-GCST90001654	CD28- DN (CD4-CD8-) AC	Treg_Trait506	Treg	GCST90001654	Absolute count
ebi-a-GCST90001655	CD28+ DN (CD4-CD8-) %T cell	Treg_Trait507	Treg	GCST90001655	Relative count
ebi-a-GCST90001656	CD28+ DN (CD4-CD8-) %DN	Treg_Trait508	Treg	GCST90001656	Relative count
ebi-a-GCST90001657	CD28+ DN (CD4-CD8-) AC	Treg_Trait509	Treg	GCST90001657	Absolute count
ebi-a-GCST90001658	CD39+ CD4+ %T cell	Treg_Trait512	Treg	GCST90001658	Relative count
ebi-a-GCST90001659	CD39+ CD4+ %CD4+	Treg_Trait513	Treg	GCST90001659	Relative count
ebi-a-GCST90001660	CD39+ CD4+ AC	Treg_Trait514	Treg	GCST90001660	Absolute count
ebi-a-GCST90001661	CD28- CD8dim %T cell	Treg_Trait574	Treg	GCST90001661	Relative count
ebi-a-GCST90001662	CD28- CD8dim %CD8dim	Treg_Trait575	Treg	GCST90001662	Relative count
ebi-a-GCST90001663	CD28- CD8dim AC	Treg_Trait576	Treg	GCST90001663	Absolute count
ebi-a-GCST90001664	CD28+ CD45RA+ CD8dim %T cell	Treg_Trait577	Treg	GCST90001664	Relative count
ebi-a-GCST90001665	CD28+ CD45RA+ CD8dim %CD8dim	Treg_Trait578	Treg	GCST90001665	Relative count
ebi-a-GCST90001666	CD28+ CD45RA+ CD8dim AC	Treg_Trait579	Treg	GCST90001666	Absolute count
ebi-a-GCST90001667	CD28+ CD45RA- CD8dim %T cell	Treg_Trait580	Treg	GCST90001667	Relative count
ebi-a-GCST90001668	CD28+ CD45RA- CD8dim %CD8dim	Treg_Trait581	Treg	GCST90001668	Relative count
ebi-a-GCST90001669	CD28+ CD45RA- CD8dim AC	Treg_Trait582	Treg	GCST90001669	Absolute count
ebi-a-GCST90001670	CD39+ CD8br %T cell	Treg_Trait585	Treg	GCST90001670	Relative count
ebi-a-GCST90001671	CD39+ CD8br %CD8br	Treg_Trait586	Treg	GCST90001671	Relative count
ebi-a-GCST90001672	CD39+ CD8br AC	Treg_Trait587	Treg	GCST90001672	Absolute count
ebi-a-GCST90001673	CD28- CD127- CD25++ CD8br %T cell	Treg_Trait588	Treg	GCST90001673	Relative count
ebi-a-GCST90001674	CD28- CD127- CD25++ CD8br %CD8br	Treg_Trait589	Treg	GCST90001674	Relative count
ebi-a-GCST90001675	CD28- CD127- CD25++ CD8br AC	Treg_Trait590	Treg	GCST90001675	Absolute count
ebi-a-GCST90001676	CD28- CD25++ CD8br %T cell	Treg_Trait591	Treg	GCST90001676	Relative count
ebi-a-GCST90001677	CD28- CD25++ CD8br %CD8br	Treg_Trait592	Treg	GCST90001677	Relative count
ebi-a-GCST90001678	CD28- CD25++ CD8br AC	Treg_Trait593	Treg	GCST90001678	Absolute count
ebi-a-GCST90001679	CD25++ CD8br %T cell	Treg_Trait594	Treg	GCST90001679	Relative count
ebi-a-GCST90001680	CD25++ CD8br %CD8br	Treg_Trait595	Treg	GCST90001680	Relative count
ebi-a-GCST90001681	CD25++ CD8br AC	Treg_Trait596	Treg	GCST90001681	Absolute count
ebi-a-GCST90001682	CD127- CD8br %T cell	Treg_Trait597	Treg	GCST90001682	Relative count
ebi-a-GCST90001683	CD127- CD8br %CD8br	Treg_Trait598	Treg	GCST90001683	Relative count
ebi-a-GCST90001684	CD127- CD8br AC	Treg_Trait599	Treg	GCST90001684	Absolute count
ebi-a-GCST90001685	CD28- CD8br %T cell	Treg_Trait600	Treg	GCST90001685	Relative count
ebi-a-GCST90001686	CD28- CD8br %CD8br	Treg_Trait601	Treg	GCST90001686	Relative count
ebi-a-GCST90001687	CD28- CD8br AC	Treg_Trait602	Treg	GCST90001687	Absolute count
ebi-a-GCST90001688	CD28+ CD45RA+ CD8br %T cell	Treg_Trait603	Treg	GCST90001688	Relative count
ebi-a-GCST90001689	CD28+ CD45RA+ CD8br %CD8br	Treg_Trait604	Treg	GCST90001689	Relative count
ebi-a-GCST90001690	CD28+ CD45RA+ CD8br AC	Treg_Trait605	Treg	GCST90001690	Absolute count
ebi-a-GCST90001691	CD28+ CD45RA- CD8br %T cell	Treg_Trait606	Treg	GCST90001691	Relative count
ebi-a-GCST90001692	CD28+ CD45RA- CD8br %CD8br	Treg_Trait607	Treg	GCST90001692	Relative count
ebi-a-GCST90001693	CD28+ CD45RA- CD8br AC	Treg_Trait608	Treg	GCST90001693	Absolute count
ebi-a-GCST90001694	CD28- DN (CD4-CD8-) %T cell	Treg_Trait611	Treg	GCST90001694	Relative count
ebi-a-GCST90001695	CD45RA- CD28- CD8br AC	Treg_Trait700	Treg	GCST90001695	Absolute count
ebi-a-GCST90001696	CD45RA- CD28- CD8br %CD8br	Treg_Trait701	Treg	GCST90001696	Relative count
ebi-a-GCST90001697	CD45RA- CD28- CD8br %T cell	Treg_Trait702	Treg	GCST90001697	Relative count
ebi-a-GCST90001698	CD45RA+ CD28- CD8br AC	Treg_Trait706	Treg	GCST90001698	Absolute count
ebi-a-GCST90001699	CD45RA+ CD28- CD8br %CD8br	Treg_Trait707	Treg	GCST90001699	Relative count
ebi-a-GCST90001700	CD45RA+ CD28- CD8br %T cell	Treg_Trait708	Treg	GCST90001700	Relative count
ebi-a-GCST90001701	BAFF-R on CD20- CD38-	Bcells.trait111	B cell	GCST90001701	MFI
ebi-a-GCST90001702	BAFF-R on CD24+ CD27+	Bcells.trait112	B cell	GCST90001702	MFI
ebi-a-GCST90001703	BAFF-R on IgD+ CD24+	Bcells.trait137	B cell	GCST90001703	MFI
ebi-a-GCST90001704	BAFF-R on IgD+ CD24-	Bcells.trait138	B cell	GCST90001704	MFI
ebi-a-GCST90001705	BAFF-R on IgD+ CD38-	Bcells.trait139	B cell	GCST90001705	MFI
ebi-a-GCST90001706	BAFF-R on IgD+ CD38- naive	Bcells.trait140	B cell	GCST90001706	MFI
ebi-a-GCST90001707	BAFF-R on IgD+ CD38- unsw mem	Bcells.trait141	B cell	GCST90001707	MFI
ebi-a-GCST90001708	BAFF-R on IgD+ CD38br	Bcells.trait142	B cell	GCST90001708	MFI
ebi-a-GCST90001709	BAFF-R on IgD+ CD38dim	Bcells.trait143	B cell	GCST90001709	MFI
ebi-a-GCST90001710	BAFF-R on IgD- CD24-	Bcells.trait147	B cell	GCST90001710	MFI
ebi-a-GCST90001711	BAFF-R on IgD- CD27-	Bcells.trait148	B cell	GCST90001711	MFI
ebi-a-GCST90001712	BAFF-R on IgD- CD38-	Bcells.trait149	B cell	GCST90001712	MFI
ebi-a-GCST90001713	BAFF-R on IgD- CD38br	Bcells.trait150	B cell	GCST90001713	MFI
ebi-a-GCST90001714	BAFF-R on IgD- CD38dim	Bcells.trait151	B cell	GCST90001714	MFI
ebi-a-GCST90001715	BAFF-R on memory B cell	Bcells.trait154	B cell	GCST90001715	MFI
ebi-a-GCST90001716	BAFF-R on naive-mature B cell	Bcells.trait156	B cell	GCST90001716	MFI
ebi-a-GCST90001717	BAFF-R on unsw mem	Bcells.trait157	B cell	GCST90001717	MFI
ebi-a-GCST90001718	BAFF-R on sw mem	Bcells.trait159	B cell	GCST90001718	MFI
ebi-a-GCST90001719	BAFF-R on IgD+	Bcells.trait160	B cell	GCST90001719	MFI
ebi-a-GCST90001720	BAFF-R on transitional	Bcells.trait161	B cell	GCST90001720	MFI
ebi-a-GCST90001721	CD19 on CD20-	Bcells.trait255	B cell	GCST90001721	MFI
ebi-a-GCST90001722	CD19 on CD20- CD38-	Bcells.trait282	B cell	GCST90001722	MFI
ebi-a-GCST90001723	CD19 on CD24+ CD27+	Bcells.trait283	B cell	GCST90001723	MFI
ebi-a-GCST90001724	CD19 on IgD+ CD24+	Bcells.trait308	B cell	GCST90001724	MFI
ebi-a-GCST90001725	CD19 on IgD+ CD24-	Bcells.trait309	B cell	GCST90001725	MFI
ebi-a-GCST90001726	CD19 on IgD+ CD38-	Bcells.trait310	B cell	GCST90001726	MFI
ebi-a-GCST90001727	CD19 on IgD+ CD38- naive	Bcells.trait311	B cell	GCST90001727	MFI
ebi-a-GCST90001728	CD19 on IgD+ CD38- unsw mem	Bcells.trait312	B cell	GCST90001728	MFI
ebi-a-GCST90001729	CD19 on IgD+ CD38br	Bcells.trait313	B cell	GCST90001729	MFI
ebi-a-GCST90001730	CD19 on IgD+ CD38dim	Bcells.trait314	B cell	GCST90001730	MFI
ebi-a-GCST90001731	CD19 on IgD- CD24-	Bcells.trait318	B cell	GCST90001731	MFI
ebi-a-GCST90001732	CD19 on IgD- CD27-	Bcells.trait319	B cell	GCST90001732	MFI
ebi-a-GCST90001733	CD19 on IgD- CD38-	Bcells.trait320	B cell	GCST90001733	MFI
ebi-a-GCST90001734	CD19 on IgD- CD38br	Bcells.trait321	B cell	GCST90001734	MFI
ebi-a-GCST90001735	CD19 on IgD- CD38dim	Bcells.trait322	B cell	GCST90001735	MFI
ebi-a-GCST90001736	CD19 on memory B cell	Bcells.trait325	B cell	GCST90001736	MFI
ebi-a-GCST90001737	CD19 on naive-mature B cell	Bcells.trait327	B cell	GCST90001737	MFI
ebi-a-GCST90001738	CD19 on unsw mem	Bcells.trait328	B cell	GCST90001738	MFI
ebi-a-GCST90001739	CD19 on PB/PC	Bcells.trait329	B cell	GCST90001739	MFI
ebi-a-GCST90001740	CD19 on sw mem	Bcells.trait331	B cell	GCST90001740	MFI
ebi-a-GCST90001741	CD19 on IgD+	Bcells.trait332	B cell	GCST90001741	MFI
ebi-a-GCST90001742	CD19 on transitional	Bcells.trait333	B cell	GCST90001742	MFI
ebi-a-GCST90001743	CD20 on B cell	Bcells.trait335	B cell	GCST90001743	MFI
ebi-a-GCST90001744	CD20 on CD20- CD38-	Bcells.trait354	B cell	GCST90001744	MFI
ebi-a-GCST90001745	CD20 on CD24+ CD27+	Bcells.trait355	B cell	GCST90001745	MFI
ebi-a-GCST90001746	CD20 on IgD+ CD24+	Bcells.trait378	B cell	GCST90001746	MFI
ebi-a-GCST90001747	CD20 on IgD+ CD24-	Bcells.trait379	B cell	GCST90001747	MFI
ebi-a-GCST90001748	CD20 on IgD+ CD38-	Bcells.trait380	B cell	GCST90001748	MFI
ebi-a-GCST90001749	CD20 on IgD+ CD38- naive	Bcells.trait381	B cell	GCST90001749	MFI
ebi-a-GCST90001750	CD20 on IgD+ CD38- unsw mem	Bcells.trait382	B cell	GCST90001750	MFI
ebi-a-GCST90001751	CD20 on IgD+ CD38br	Bcells.trait383	B cell	GCST90001751	MFI
ebi-a-GCST90001752	CD20 on IgD+ CD38dim	Bcells.trait384	B cell	GCST90001752	MFI
ebi-a-GCST90001753	CD20 on IgD- CD24-	Bcells.trait388	B cell	GCST90001753	MFI
ebi-a-GCST90001754	CD20 on IgD- CD27-	Bcells.trait389	B cell	GCST90001754	MFI
ebi-a-GCST90001755	CD20 on IgD- CD38-	Bcells.trait390	B cell	GCST90001755	MFI
ebi-a-GCST90001756	CD20 on IgD- CD38br	Bcells.trait391	B cell	GCST90001756	MFI
ebi-a-GCST90001757	CD20 on IgD- CD38dim	Bcells.trait392	B cell	GCST90001757	MFI
ebi-a-GCST90001758	CD20 on memory B cell	Bcells.trait395	B cell	GCST90001758	MFI
ebi-a-GCST90001759	CD20 on naive-mature B cell	Bcells.trait397	B cell	GCST90001759	MFI
ebi-a-GCST90001760	CD20 on unsw mem	Bcells.trait398	B cell	GCST90001760	MFI
ebi-a-GCST90001761	CD20 on sw mem	Bcells.trait399	B cell	GCST90001761	MFI
ebi-a-GCST90001762	CD20 on IgD+	Bcells.trait400	B cell	GCST90001762	MFI
ebi-a-GCST90001763	CD20 on transitional	Bcells.trait401	B cell	GCST90001763	MFI
ebi-a-GCST90001764	CD24 on CD24+ CD27+	Bcells.trait418	B cell	GCST90001764	MFI
ebi-a-GCST90001765	CD24 on IgD+ CD24+	Bcells.trait438	B cell	GCST90001765	MFI
ebi-a-GCST90001766	CD24 on IgD+ CD38-	Bcells.trait439	B cell	GCST90001766	MFI
ebi-a-GCST90001767	CD24 on IgD+ CD38- unsw mem	Bcells.trait441	B cell	GCST90001767	MFI
ebi-a-GCST90001768	CD24 on IgD+ CD38br	Bcells.trait442	B cell	GCST90001768	MFI
ebi-a-GCST90001769	CD24 on IgD- CD38-	Bcells.trait445	B cell	GCST90001769	MFI
ebi-a-GCST90001770	CD24 on IgD- CD38dim	Bcells.trait446	B cell	GCST90001770	MFI
ebi-a-GCST90001771	CD24 on memory B cell	Bcells.trait448	B cell	GCST90001771	MFI
ebi-a-GCST90001772	CD24 on unsw mem	Bcells.trait449	B cell	GCST90001772	MFI
ebi-a-GCST90001773	CD24 on sw mem	Bcells.trait450	B cell	GCST90001773	MFI
ebi-a-GCST90001774	CD24 on transitional	Bcells.trait451	B cell	GCST90001774	MFI
ebi-a-GCST90001775	CD25 on B cell	Bcells.trait453	B cell	GCST90001775	MFI
ebi-a-GCST90001776	CD25 on CD20- CD38-	Bcells.trait470	B cell	GCST90001776	MFI
ebi-a-GCST90001777	CD25 on CD24+ CD27+	Bcells.trait471	B cell	GCST90001777	MFI
ebi-a-GCST90001778	CD25 on IgD+ CD24+	Bcells.trait490	B cell	GCST90001778	MFI
ebi-a-GCST90001779	CD25 on IgD+ CD24-	Bcells.trait491	B cell	GCST90001779	MFI
ebi-a-GCST90001780	CD25 on IgD+ CD38-	Bcells.trait492	B cell	GCST90001780	MFI
ebi-a-GCST90001781	CD25 on IgD+ CD38- naive	Bcells.trait493	B cell	GCST90001781	MFI
ebi-a-GCST90001782	CD25 on IgD+ CD38- unsw mem	Bcells.trait494	B cell	GCST90001782	MFI
ebi-a-GCST90001783	CD25 on IgD+ CD38br	Bcells.trait495	B cell	GCST90001783	MFI
ebi-a-GCST90001784	CD25 on IgD+ CD38dim	Bcells.trait496	B cell	GCST90001784	MFI
ebi-a-GCST90001785	CD25 on IgD- CD24-	Bcells.trait500	B cell	GCST90001785	MFI
ebi-a-GCST90001786	CD25 on IgD- CD27-	Bcells.trait501	B cell	GCST90001786	MFI
ebi-a-GCST90001787	CD25 on IgD- CD38-	Bcells.trait502	B cell	GCST90001787	MFI
ebi-a-GCST90001788	CD25 on IgD- CD38br	Bcells.trait503	B cell	GCST90001788	MFI
ebi-a-GCST90001789	CD25 on IgD- CD38dim	Bcells.trait504	B cell	GCST90001789	MFI
ebi-a-GCST90001790	CD25 on memory B cell	Bcells.trait506	B cell	GCST90001790	MFI
ebi-a-GCST90001791	CD25 on naive-mature B cell	Bcells.trait508	B cell	GCST90001791	MFI
ebi-a-GCST90001792	CD25 on unsw mem	Bcells.trait509	B cell	GCST90001792	MFI
ebi-a-GCST90001793	CD25 on sw mem	Bcells.trait510	B cell	GCST90001793	MFI
ebi-a-GCST90001794	CD25 on IgD+	Bcells.trait511	B cell	GCST90001794	MFI
ebi-a-GCST90001795	CD25 on transitional	Bcells.trait512	B cell	GCST90001795	MFI
ebi-a-GCST90001796	CD27 on CD20-	Bcells.trait514	B cell	GCST90001796	MFI
ebi-a-GCST90001797	CD27 on CD20- CD38-	Bcells.trait536	B cell	GCST90001797	MFI
ebi-a-GCST90001798	CD27 on CD24+ CD27+	Bcells.trait537	B cell	GCST90001798	MFI
ebi-a-GCST90001799	CD27 on T cell	Bcells.trait539	B cell	GCST90001799	MFI
ebi-a-GCST90001800	CD27 on IgD+ CD24+	Bcells.trait561	B cell	GCST90001800	MFI
ebi-a-GCST90001801	CD27 on IgD+ CD38- unsw mem	Bcells.trait563	B cell	GCST90001801	MFI
ebi-a-GCST90001802	CD27 on IgD- CD38-	Bcells.trait565	B cell	GCST90001802	MFI
ebi-a-GCST90001803	CD27 on IgD- CD38br	Bcells.trait566	B cell	GCST90001803	MFI
ebi-a-GCST90001804	CD27 on IgD- CD38dim	Bcells.trait567	B cell	GCST90001804	MFI
ebi-a-GCST90001805	CD27 on memory B cell	Bcells.trait570	B cell	GCST90001805	MFI
ebi-a-GCST90001806	CD27 on unsw mem	Bcells.trait571	B cell	GCST90001806	MFI
ebi-a-GCST90001807	CD27 on PB/PC	Bcells.trait572	B cell	GCST90001807	MFI
ebi-a-GCST90001808	CD27 on sw mem	Bcells.trait574	B cell	GCST90001808	MFI
ebi-a-GCST90001809	CD38 on CD20-	Bcells.trait597	B cell	GCST90001809	MFI
ebi-a-GCST90001810	CD38 on CD3- CD19-	Bcells.trait619	B cell	GCST90001810	MFI
ebi-a-GCST90001811	CD38 on IgD+ CD24-	Bcells.trait637	B cell	GCST90001811	MFI
ebi-a-GCST90001812	CD38 on IgD+ CD38br	Bcells.trait640	B cell	GCST90001812	MFI
ebi-a-GCST90001813	CD38 on IgD+ CD38dim	Bcells.trait641	B cell	GCST90001813	MFI
ebi-a-GCST90001814	CD38 on IgD- CD38br	Bcells.trait643	B cell	GCST90001814	MFI
ebi-a-GCST90001815	CD38 on IgD- CD38dim	Bcells.trait644	B cell	GCST90001815	MFI
ebi-a-GCST90001816	CD38 on naive-mature B cell	Bcells.trait646	B cell	GCST90001816	MFI
ebi-a-GCST90001817	CD38 on PB/PC	Bcells.trait647	B cell	GCST90001817	MFI
ebi-a-GCST90001818	CD38 on IgD+	Bcells.trait649	B cell	GCST90001818	MFI
ebi-a-GCST90001819	CD38 on transitional	Bcells.trait650	B cell	GCST90001819	MFI
ebi-a-GCST90001820	IgD on IgD+ CD24+	Bcells.trait775	B cell	GCST90001820	MFI
ebi-a-GCST90001821	IgD on IgD+ CD24-	Bcells.trait776	B cell	GCST90001821	MFI
ebi-a-GCST90001822	IgD on IgD+ CD38-	Bcells.trait777	B cell	GCST90001822	MFI
ebi-a-GCST90001823	IgD on IgD+ CD38- unsw mem	Bcells.trait779	B cell	GCST90001823	MFI
ebi-a-GCST90001824	IgD on IgD+ CD38br	Bcells.trait780	B cell	GCST90001824	MFI
ebi-a-GCST90001825	IgD on IgD+ CD38dim	Bcells.trait781	B cell	GCST90001825	MFI
ebi-a-GCST90001826	IgD on unsw mem	Bcells.trait785	B cell	GCST90001826	MFI
ebi-a-GCST90001827	IgD on IgD+	Bcells.trait786	B cell	GCST90001827	MFI
ebi-a-GCST90001828	IgD on transitional	Bcells.trait787	B cell	GCST90001828	MFI
ebi-a-GCST90001829	BAFF-R on B cell	Bcells.trait84	B cell	GCST90001829	MFI
ebi-a-GCST90001830	BAFF-R on CD20-	Bcells.trait85	B cell	GCST90001830	MFI
ebi-a-GCST90001831	CD62L on CD62L+ myeloid DC	Blue.530.30.cDC.trait1	cDC	GCST90001831	MFI
ebi-a-GCST90001832	CD62L on CD62L+ plasmacytoid DC	Blue.530.30.cDC.trait2	cDC	GCST90001832	MFI
ebi-a-GCST90001833	CD62L on CD62L+ DC	Blue.530.30.cDC.trait3	cDC	GCST90001833	MFI
ebi-a-GCST90001834	CD62L on monocyte	Blue.530.30.cDC.trait4	cDC	GCST90001834	MFI
ebi-a-GCST90001835	CD62L on granulocyte	Blue.530.30.cDC.trait5	cDC	GCST90001835	MFI
ebi-a-GCST90001836	CD66b on CD66b++ myeloid cell	Blue.530.30.MDSC.trait1	Myeloid cell	GCST90001836	MFI
ebi-a-GCST90001837	CD66b on Gr MDSC	Blue.530.30.MDSC.trait2	Myeloid cell	GCST90001837	MFI
ebi-a-GCST90001838	CD3 on naive CD8br	Blue.530.30.MT.trait10	Maturation stages of T cell	GCST90001838	MFI
ebi-a-GCST90001839	CD3 on EM CD8br	Blue.530.30.MT.trait11	Maturation stages of T cell	GCST90001839	MFI
ebi-a-GCST90001840	CD3 on TD CD8br	Blue.530.30.MT.trait12	Maturation stages of T cell	GCST90001840	MFI
ebi-a-GCST90001841	CD3 on CM CD4+	Blue.530.30.MT.trait3	Maturation stages of T cell	GCST90001841	MFI
ebi-a-GCST90001842	CD3 on Naive CD4+	Blue.530.30.MT.trait4	Maturation stages of T cell	GCST90001842	MFI
ebi-a-GCST90001843	CD3 on EM CD4+	Blue.530.30.MT.trait5	Maturation stages of T cell	GCST90001843	MFI
ebi-a-GCST90001844	CD3 on TD CD4+	Blue.530.30.MT.trait6	Maturation stages of T cell	GCST90001844	MFI
ebi-a-GCST90001845	CD3 on CD45RA- CD4+	Blue.530.30.MT.trait7	Maturation stages of T cell	GCST90001845	MFI
ebi-a-GCST90001846	CD3 on CM CD8br	Blue.530.30.MT.trait9	Maturation stages of T cell	GCST90001846	MFI
ebi-a-GCST90001847	CD3 on HLA DR+ T cell	Blue.530.30.TBNK.trait4	TBNK	GCST90001847	MFI
ebi-a-GCST90001848	CD3 on NKT	Blue.530.30.TBNK.trait5	TBNK	GCST90001848	MFI
ebi-a-GCST90001849	CD3 on HLA DR+ CD4+	Blue.530.30.TBNK.trait6	TBNK	GCST90001849	MFI
ebi-a-GCST90001850	CD3 on HLA DR+ CD8br	Blue.530.30.TBNK.trait7	TBNK	GCST90001850	MFI
ebi-a-GCST90001851	CD3 on T cell	Blue.530.30.Treg.trait1	Treg	GCST90001851	MFI
ebi-a-GCST90001852	CD3 on CD39+ resting Treg	Blue.530.30.Treg.trait10	Treg	GCST90001852	MFI
ebi-a-GCST90001853	CD3 on activated Treg	Blue.530.30.Treg.trait11	Treg	GCST90001853	MFI
ebi-a-GCST90001854	CD3 on CD39+ activated Treg	Blue.530.30.Treg.trait12	Treg	GCST90001854	MFI
ebi-a-GCST90001855	CD3 on secreting Treg	Blue.530.30.Treg.trait13	Treg	GCST90001855	MFI
ebi-a-GCST90001856	CD3 on CD39+ secreting Treg	Blue.530.30.Treg.trait14	Treg	GCST90001856	MFI
ebi-a-GCST90001857	CD3 on activated & secreting Treg	Blue.530.30.Treg.trait15	Treg	GCST90001857	MFI
ebi-a-GCST90001858	CD3 on CD45RA+ CD4+	Blue.530.30.Treg.trait17	Treg	GCST90001858	MFI
ebi-a-GCST90001859	CD3 on CD8br	Blue.530.30.Treg.trait2	Treg	GCST90001859	MFI
ebi-a-GCST90001860	CD3 on CD39+ CD4+	Blue.530.30.Treg.trait21	Treg	GCST90001860	MFI
ebi-a-GCST90001861	CD3 on CD28+ CD4+	Blue.530.30.Treg.trait22	Treg	GCST90001861	MFI
ebi-a-GCST90001862	CD3 on CD28+ DN (CD4-CD8-)	Blue.530.30.Treg.trait23	Treg	GCST90001862	MFI
ebi-a-GCST90001863	CD3 on CD28+ CD45RA- CD8br	Blue.530.30.Treg.trait3	Treg	GCST90001863	MFI
ebi-a-GCST90001864	CD3 on CD28+ CD45RA+ CD8br	Blue.530.30.Treg.trait4	Treg	GCST90001864	MFI
ebi-a-GCST90001865	CD3 on CD28- CD8br	Blue.530.30.Treg.trait5	Treg	GCST90001865	MFI
ebi-a-GCST90001866	CD3 on CD39+ CD8br	Blue.530.30.Treg.trait6	Treg	GCST90001866	MFI
ebi-a-GCST90001867	CD3 on CD4+	Blue.530.30.Treg.trait7	Treg	GCST90001867	MFI
ebi-a-GCST90001868	CD3 on CD4 Treg	Blue.530.30.Treg.trait8	Treg	GCST90001868	MFI
ebi-a-GCST90001869	CD3 on resting Treg	Blue.530.30.Treg.trait9	Treg	GCST90001869	MFI
ebi-a-GCST90001870	CD34 on HSC	Blue.585.42.MDSC.trait1	Myeloid cell	GCST90001870	MFI
ebi-a-GCST90001871	HVEM on T cell	HVEM1000_150630.trait1	Maturation stages of T cell	GCST90001871	MFI
ebi-a-GCST90001872	HVEM on naive CD8br	HVEM1000_150630.trait10	Maturation stages of T cell	GCST90001872	MFI
ebi-a-GCST90001873	HVEM on EM CD8br	HVEM1000_150630.trait11	Maturation stages of T cell	GCST90001873	MFI
ebi-a-GCST90001874	HVEM on TD CD8br	HVEM1000_150630.trait12	Maturation stages of T cell	GCST90001874	MFI
ebi-a-GCST90001875	HVEM on CD4+	HVEM1000_150630.trait2	Maturation stages of T cell	GCST90001875	MFI
ebi-a-GCST90001876	HVEM on CM CD4+	HVEM1000_150630.trait3	Maturation stages of T cell	GCST90001876	MFI
ebi-a-GCST90001877	HVEM on naive CD4+	HVEM1000_150630.trait4	Maturation stages of T cell	GCST90001877	MFI
ebi-a-GCST90001878	HVEM on EM CD4+	HVEM1000_150630.trait5	Maturation stages of T cell	GCST90001878	MFI
ebi-a-GCST90001879	HVEM on TD CD4+	HVEM1000_150630.trait6	Maturation stages of T cell	GCST90001879	MFI
ebi-a-GCST90001880	HVEM on CD45RA- CD4+	HVEM1000_150630.trait7	Maturation stages of T cell	GCST90001880	MFI
ebi-a-GCST90001881	HVEM on CD8br	HVEM1000_150630.trait8	Maturation stages of T cell	GCST90001881	MFI
ebi-a-GCST90001882	HVEM on CM CD8br	HVEM1000_150630.trait9	Maturation stages of T cell	GCST90001882	MFI
ebi-a-GCST90001883	CD16-CD56 on NKT	Blue.585.42.TBNK.trait1	TBNK	GCST90001883	MFI
ebi-a-GCST90001884	CD16-CD56 on NK	Blue.585.42.TBNK.trait2	TBNK	GCST90001884	MFI
ebi-a-GCST90001885	CD16-CD56 on HLA DR+ NK	Blue.585.42.TBNK.trait3	TBNK	GCST90001885	MFI
ebi-a-GCST90001886	CD28 on CD39+ activated Treg	Blue.585.42.Treg.trait10	Treg	GCST90001886	MFI
ebi-a-GCST90001887	CD28 on secreting Treg	Blue.585.42.Treg.trait11	Treg	GCST90001887	MFI
ebi-a-GCST90001888	CD28 on CD39+ secreting Treg	Blue.585.42.Treg.trait12	Treg	GCST90001888	MFI
ebi-a-GCST90001889	CD28 on activated & secreting Treg	Blue.585.42.Treg.trait13	Treg	GCST90001889	MFI
ebi-a-GCST90001890	CD28 on CD45RA+ CD4+	Blue.585.42.Treg.trait15	Treg	GCST90001890	MFI
ebi-a-GCST90001891	CD28 on CD45RA- CD4 not Treg	Blue.585.42.Treg.trait18	Treg	GCST90001891	MFI
ebi-a-GCST90001892	CD28 on CD39+ CD4+	Blue.585.42.Treg.trait19	Treg	GCST90001892	MFI
ebi-a-GCST90001893	CD28 on CD28+ CD45RA- CD8br	Blue.585.42.Treg.trait2	Treg	GCST90001893	MFI
ebi-a-GCST90001894	CD28 on CD28+ CD4+	Blue.585.42.Treg.trait20	Treg	GCST90001894	MFI
ebi-a-GCST90001895	CD28 on CD28+ DN (CD4-CD8-)	Blue.585.42.Treg.trait21	Treg	GCST90001895	MFI
ebi-a-GCST90001896	CD28 on CD28+ CD45RA+ CD8br	Blue.585.42.Treg.trait3	Treg	GCST90001896	MFI
ebi-a-GCST90001897	CD28 on CD39+ CD8br	Blue.585.42.Treg.trait4	Treg	GCST90001897	MFI
ebi-a-GCST90001898	CD28 on CD4+	Blue.585.42.Treg.trait5	Treg	GCST90001898	MFI
ebi-a-GCST90001899	CD28 on CD4 Treg	Blue.585.42.Treg.trait6	Treg	GCST90001899	MFI
ebi-a-GCST90001900	CD28 on resting Treg	Blue.585.42.Treg.trait7	Treg	GCST90001900	MFI
ebi-a-GCST90001901	CD28 on CD39+ resting Treg	Blue.585.42.Treg.trait8	Treg	GCST90001901	MFI
ebi-a-GCST90001902	CD28 on activated Treg	Blue.585.42.Treg.trait9	Treg	GCST90001902	MFI
ebi-a-GCST90001903	CD86 on myeloid DC	Blue.670.LP.cDC.trait1	cDC	GCST90001903	MFI
ebi-a-GCST90001904	CD86 on CD62L+ myeloid DC	Blue.670.LP.cDC.trait2	cDC	GCST90001904	MFI
ebi-a-GCST90001905	CD86 on monocyte	Blue.670.LP.cDC.trait3	cDC	GCST90001905	MFI
ebi-a-GCST90001906	CD86 on granulocyte	Blue.670.LP.cDC.trait4	cDC	GCST90001906	MFI
ebi-a-GCST90001907	CCR7 on naive CD4+	Blue.670.LP.MT.trait1	Maturation stages of T cell	GCST90001907	MFI
ebi-a-GCST90001908	CCR7 on naive CD8br	Blue.670.LP.MT.trait3	Maturation stages of T cell	GCST90001908	MFI
ebi-a-GCST90001909	CD45 on CD14+ monocyte	Blue.670.LP.TBNK.trait1	TBNK	GCST90001909	MFI
ebi-a-GCST90001910	CD45 on B cell	Blue.670.LP.TBNK.trait10	TBNK	GCST90001910	MFI
ebi-a-GCST90001911	CD45 on NK	Blue.670.LP.TBNK.trait11	TBNK	GCST90001911	MFI
ebi-a-GCST90001912	CD45 on HLA DR+ NK	Blue.670.LP.TBNK.trait12	TBNK	GCST90001912	MFI
ebi-a-GCST90001913	CD45 on granulocyte	Blue.670.LP.TBNK.trait13	TBNK	GCST90001913	MFI
ebi-a-GCST90001914	CD45 on lymphocyte	Blue.670.LP.TBNK.trait2	TBNK	GCST90001914	MFI
ebi-a-GCST90001915	CD45 on T cell	Blue.670.LP.TBNK.trait3	TBNK	GCST90001915	MFI
ebi-a-GCST90001916	CD45 on CD4+	Blue.670.LP.TBNK.trait4	TBNK	GCST90001916	MFI
ebi-a-GCST90001917	CD45 on CD8br	Blue.670.LP.TBNK.trait5	TBNK	GCST90001917	MFI
ebi-a-GCST90001918	CD45 on HLA DR+ T cell	Blue.670.LP.TBNK.trait6	TBNK	GCST90001918	MFI
ebi-a-GCST90001919	CD45 on NKT	Blue.670.LP.TBNK.trait7	TBNK	GCST90001919	MFI
ebi-a-GCST90001920	CD45 on HLA DR+ CD4+	Blue.670.LP.TBNK.trait8	TBNK	GCST90001920	MFI
ebi-a-GCST90001921	CD45 on HLA DR+ CD8br	Blue.670.LP.TBNK.trait9	TBNK	GCST90001921	MFI
ebi-a-GCST90001922	CD127 on T cell	Blue.670.LP.Treg.trait1	Treg	GCST90001922	MFI
ebi-a-GCST90001923	CD127 on CD45RA- CD4 not Treg	Blue.670.LP.Treg.trait10	Treg	GCST90001923	MFI
ebi-a-GCST90001924	CD127 on CD28+ CD4+	Blue.670.LP.Treg.trait11	Treg	GCST90001924	MFI
ebi-a-GCST90001925	CD127 on CD28+ DN (CD4-CD8-)	Blue.670.LP.Treg.trait12	Treg	GCST90001925	MFI
ebi-a-GCST90001926	CD127 on granulocyte	Blue.670.LP.Treg.trait13	Treg	GCST90001926	MFI
ebi-a-GCST90001927	CD127 on CD8br	Blue.670.LP.Treg.trait2	Treg	GCST90001927	MFI
ebi-a-GCST90001928	CD127 on CD28+ CD45RA- CD8br	Blue.670.LP.Treg.trait3	Treg	GCST90001928	MFI
ebi-a-GCST90001929	CD127 on CD28+ CD45RA+ CD8br	Blue.670.LP.Treg.trait4	Treg	GCST90001929	MFI
ebi-a-GCST90001930	CD127 on CD28- CD8br	Blue.670.LP.Treg.trait5	Treg	GCST90001930	MFI
ebi-a-GCST90001931	CD127 on CD4+	Blue.670.LP.Treg.trait6	Treg	GCST90001931	MFI
ebi-a-GCST90001932	CD127 on CD45RA+ CD4+	Blue.670.LP.Treg.trait7	Treg	GCST90001932	MFI
ebi-a-GCST90001933	CD25 on CD45RA- CD4 not Treg	Blue.780.60.CD25.trait1	Treg	GCST90001933	MFI
ebi-a-GCST90001934	CD25 on CD45RA+ CD4 not Treg	Blue.780.60.CD25.trait13	Treg	GCST90001934	MFI
ebi-a-GCST90001935	CD25 on CD39+ CD4 Treg	Blue.780.60.CD25.trait10	Treg	GCST90001935	MFI
ebi-a-GCST90001936	CD25 on CD4 Treg	Blue.780.60.CD25.trait2	Treg	GCST90001936	MFI
ebi-a-GCST90001937	CD25 on resting Treg	Blue.780.60.CD25.trait3	Treg	GCST90001937	MFI
ebi-a-GCST90001938	CD25 on CD39+ resting Treg	Blue.780.60.CD25.trait4	Treg	GCST90001938	MFI
ebi-a-GCST90001939	CD25 on activated Treg	Blue.780.60.CD25.trait5	Treg	GCST90001939	MFI
ebi-a-GCST90001940	CD25 on CD39+ activated Treg	Blue.780.60.CD25.trait6	Treg	GCST90001940	MFI
ebi-a-GCST90001941	CD25 on secreting Treg	Blue.780.60.CD25.trait7	Treg	GCST90001941	MFI
ebi-a-GCST90001942	CD25 on CD39+ secreting Treg	Blue.780.60.CD25.trait8	Treg	GCST90001942	MFI
ebi-a-GCST90001943	CD25 on activated & secreting Treg	Blue.780.60.CD25.trait9	Treg	GCST90001943	MFI
ebi-a-GCST90001944	CD123 on plasmacytoid DC	Blue.780.60.cDC.trait1	cDC	GCST90001944	MFI
ebi-a-GCST90001945	CD123 on CD62L+ plasmacytoid DC	Blue.780.60.cDC.trait2	cDC	GCST90001945	MFI
ebi-a-GCST90001946	CD33 on CD14+ monocyte	Blue.780.60.MDSC.trait1	Myeloid cell	GCST90001946	MFI
ebi-a-GCST90001947	CD33 on CD33br HLA DR+ CD14dim	Blue.780.60.MDSC.trait10	Myeloid cell	GCST90001947	MFI
ebi-a-GCST90001948	CD33 on CD33dim HLA DR+ CD11b+	Blue.780.60.MDSC.trait12	Myeloid cell	GCST90001948	MFI
ebi-a-GCST90001949	CD33 on CD33dim HLA DR+ CD11b-	Blue.780.60.MDSC.trait13	Myeloid cell	GCST90001949	MFI
ebi-a-GCST90001950	CD33 on Gr MDSC	Blue.780.60.MDSC.trait14	Myeloid cell	GCST90001950	MFI
ebi-a-GCST90001951	CD33 on CD66b++ myeloid cell	Blue.780.60.MDSC.trait2	Myeloid cell	GCST90001951	MFI
ebi-a-GCST90001952	CD33 on Mo MDSC	Blue.780.60.MDSC.trait3	Myeloid cell	GCST90001952	MFI
ebi-a-GCST90001953	CD33 on CD33dim HLA DR-	Blue.780.60.MDSC.trait4	Myeloid cell	GCST90001953	MFI
ebi-a-GCST90001954	CD33 on basophil	Blue.780.60.MDSC.trait6	Myeloid cell	GCST90001954	MFI
ebi-a-GCST90001955	CD33 on Im MDSC	Blue.780.60.MDSC.trait7	Myeloid cell	GCST90001955	MFI
ebi-a-GCST90001956	CD33 on CD33br HLA DR+	Blue.780.60.MDSC.trait8	Myeloid cell	GCST90001956	MFI
ebi-a-GCST90001957	CD33 on CD33br HLA DR+ CD14-	Blue.780.60.MDSC.trait9	Myeloid cell	GCST90001957	MFI
ebi-a-GCST90001958	CD4 on monocyte	Blue.780.60.TBNK.trait1	TBNK	GCST90001958	MFI
ebi-a-GCST90001959	CD4 on HLA DR+ CD4+	Blue.780.60.TBNK.trait3	TBNK	GCST90001959	MFI
ebi-a-GCST90001960	CD25 on CD4+	Blue.780.60.Treg.trait4	Treg	GCST90001960	MFI
ebi-a-GCST90001961	CD25 on CD39+ CD4+	Blue.780.60.Treg.trait5	Treg	GCST90001961	MFI
ebi-a-GCST90001962	CD25 on CD28+ CD4+	Blue.780.60.Treg.trait6	Treg	GCST90001962	MFI
ebi-a-GCST90001963	FSC-A on myeloid DC	FSC.cDC.trait2	cDC	GCST90001963	Morphological parameter
ebi-a-GCST90001964	FSC-A on plasmacytoid DC	FSC.cDC.trait3	cDC	GCST90001964	Morphological parameter
ebi-a-GCST90001965	FSC-A on monocyte	FSC.cDC.trait4	cDC	GCST90001965	Morphological parameter
ebi-a-GCST90001966	FSC-A on granulocyte	FSC.cDC.trait5	cDC	GCST90001966	Morphological parameter
ebi-a-GCST90001967	FSC-A on CD14+ monocyte	FSC.TBNK.trait1	TBNK	GCST90001967	Morphological parameter
ebi-a-GCST90001968	FSC-A on B cell	FSC.TBNK.trait10	TBNK	GCST90001968	Morphological parameter
ebi-a-GCST90001969	FSC-A on NK	FSC.TBNK.trait11	TBNK	GCST90001969	Morphological parameter
ebi-a-GCST90001970	FSC-A on HLA DR+ NK	FSC.TBNK.trait12	TBNK	GCST90001970	Morphological parameter
ebi-a-GCST90001971	FSC-A on lymphocyte	FSC.TBNK.trait2	TBNK	GCST90001971	Morphological parameter
ebi-a-GCST90001972	FSC-A on T cell	FSC.TBNK.trait3	TBNK	GCST90001972	Morphological parameter
ebi-a-GCST90001973	FSC-A on CD4+	FSC.TBNK.trait4	TBNK	GCST90001973	Morphological parameter
ebi-a-GCST90001974	FSC-A on CD8br	FSC.TBNK.trait5	TBNK	GCST90001974	Morphological parameter
ebi-a-GCST90001975	FSC-A on HLA DR+ T cell	FSC.TBNK.trait6	TBNK	GCST90001975	Morphological parameter
ebi-a-GCST90001976	FSC-A on NKT	FSC.TBNK.trait7	TBNK	GCST90001976	Morphological parameter
ebi-a-GCST90001977	FSC-A on HLA DR+ CD4+	FSC.TBNK.trait8	TBNK	GCST90001977	Morphological parameter
ebi-a-GCST90001978	FSC-A on HLA DR+ CD8br	FSC.TBNK.trait9	TBNK	GCST90001978	Morphological parameter
ebi-a-GCST90001979	CD16 on CD14- CD16+ monocyte	mono.trait1	Monocyte	GCST90001979	MFI
ebi-a-GCST90001980	CD40 on CD14+ CD16- monocyte	mono.trait10	Monocyte	GCST90001980	MFI
ebi-a-GCST90001981	CD40 on CD14+ CD16+ monocyte	mono.trait11	Monocyte	GCST90001981	MFI
ebi-a-GCST90001982	CCR2 on CD14- CD16+ monocyte	mono.trait12	Monocyte	GCST90001982	MFI
ebi-a-GCST90001983	CD14 on CD14+ CD16+ monocyte	mono.trait14	Monocyte	GCST90001983	MFI
ebi-a-GCST90001984	HLA DR on CD14- CD16+ monocyte	mono.trait16	Monocyte	GCST90001984	MFI
ebi-a-GCST90001985	CD40 on monocytes	mono.trait17	Monocyte	GCST90001985	MFI
ebi-a-GCST90001986	CD14 on CD14+ CD16- monocyte	mono.trait19	Monocyte	GCST90001986	MFI
ebi-a-GCST90001987	CD64 on CD14+ CD16- monocyte	mono.trait2	Monocyte	GCST90001987	MFI
ebi-a-GCST90001988	HLA DR on CD14+ CD16- monocyte	mono.trait21	Monocyte	GCST90001988	MFI
ebi-a-GCST90001989	CD40 on CD14- CD16+ monocyte	mono.trait22	Monocyte	GCST90001989	MFI
ebi-a-GCST90001990	CD64 on CD14- CD16+ monocyte	mono.trait24	Monocyte	GCST90001990	MFI
ebi-a-GCST90001991	HLA DR on CD14+ monocyte	mono.trait25	Monocyte	GCST90001991	MFI
ebi-a-GCST90001992	CCR2 on CD14+ CD16+ monocyte	mono.trait28	Monocyte	GCST90001992	MFI
ebi-a-GCST90001993	PDL-1 on CD14+ CD16- monocyte	mono.trait29	Monocyte	GCST90001993	MFI
ebi-a-GCST90001994	CX3CR1 on CD14- CD16-	mono.trait3	Monocyte	GCST90001994	MFI
ebi-a-GCST90001995	CX3CR1 on monocyte	mono.trait33	Monocyte	GCST90001995	MFI
ebi-a-GCST90001996	CX3CR1 on CD14+ CD16+ monocyte	mono.trait35	Monocyte	GCST90001996	MFI
ebi-a-GCST90001997	CX3CR1 on CD14+ CD16- monocyte	mono.trait36	Monocyte	GCST90001997	MFI
ebi-a-GCST90001998	PDL-1 on CD14+ CD16+ monocyte	mono.trait39	Monocyte	GCST90001998	MFI
ebi-a-GCST90001999	PDL-1 on CD14- CD16+ monocyte	mono.trait4	Monocyte	GCST90001999	MFI
ebi-a-GCST90002000	PDL-1 on CD14- CD16-	mono.trait41	Monocyte	GCST90002000	MFI
ebi-a-GCST90002001	CD64 on CD14- CD16-	mono.trait42	Monocyte	GCST90002001	MFI
ebi-a-GCST90002002	PDL-1 on monocyte	mono.trait43	Monocyte	GCST90002002	MFI
ebi-a-GCST90002003	CCR2 on CD14- CD16-	mono.trait44	Monocyte	GCST90002003	MFI
ebi-a-GCST90002004	CCR2 on CD14+ CD16- monocyte	mono.trait46	Monocyte	GCST90002004	MFI
ebi-a-GCST90002005	CD16 on CD14+ CD16+ monocyte	mono.trait47	Monocyte	GCST90002005	MFI
ebi-a-GCST90002006	CD64 on monocyte	mono.trait48	Monocyte	GCST90002006	MFI
ebi-a-GCST90002007	HLA DR on CD14+ CD16+ monocyte	mono.trait50	Monocyte	GCST90002007	MFI
ebi-a-GCST90002008	CCR2 on monocyte	mono.trait52	Monocyte	GCST90002008	MFI
ebi-a-GCST90002009	HLA DR on CD14- CD16-	mono.trait53	Monocyte	GCST90002009	MFI
ebi-a-GCST90002010	HLA DR on monocyte	mono.trait54	Monocyte	GCST90002010	MFI
ebi-a-GCST90002011	CD64 on CD14+ CD16+ monocyte	mono.trait6	Monocyte	GCST90002011	MFI
ebi-a-GCST90002012	CX3CR1 on CD14- CD16+ monocyte	mono.trait7	Monocyte	GCST90002012	MFI
ebi-a-GCST90002013	CCR2 on myeloid DC	Red.660.20.cDC.trait1	cDC	GCST90002013	MFI
ebi-a-GCST90002014	CCR2 on CD62L+ myeloid DC	Red.660.20.cDC.trait2	cDC	GCST90002014	MFI
ebi-a-GCST90002015	CCR2 on plasmacytoid DC	Red.660.20.cDC.trait3	cDC	GCST90002015	MFI
ebi-a-GCST90002016	CCR2 on CD62L+ plasmacytoid DC	Red.660.20.cDC.trait4	cDC	GCST90002016	MFI
ebi-a-GCST90002017	CCR2 on monocyte	Red.660.20.cDC.trait5	cDC	GCST90002017	MFI
ebi-a-GCST90002018	CCR2 on granulocyte	Red.660.20.cDC.trait6	cDC	GCST90002018	MFI
ebi-a-GCST90002019	CD14 on Mo MDSC	Red.660.20.MDSC.trait2	Myeloid cell	GCST90002019	MFI
ebi-a-GCST90002020	CD14 on CD33br HLA DR+ CD14dim	Red.660.20.MDSC.trait3	Myeloid cell	GCST90002020	MFI
ebi-a-GCST90002021	CD14 on CD33dim HLA DR+ CD11b+	Red.660.20.MDSC.trait4	Myeloid cell	GCST90002021	MFI
ebi-a-GCST90002022	CD4 on CD4+	Red.660.20.MT.trait1	Maturation stages of T cell	GCST90002022	MFI
ebi-a-GCST90002023	CD4 on CM CD4 +	Red.660.20.MT.trait2	Maturation stages of T cell	GCST90002023	MFI
ebi-a-GCST90002024	CD4 on naive CD4+	Red.660.20.MT.trait3	Maturation stages of T cell	GCST90002024	MFI
ebi-a-GCST90002025	CD4 on EM CD4+	Red.660.20.MT.trait4	Maturation stages of T cell	GCST90002025	MFI
ebi-a-GCST90002026	CD4 on TD CD4+	Red.660.20.MT.trait5	Maturation stages of T cell	GCST90002026	MFI
ebi-a-GCST90002027	CD4 on CD45RA+ CD4+	Red.660.20.MT.trait6	Maturation stages of T cell	GCST90002027	MFI
ebi-a-GCST90002028	CD19 on B cell	Red.660.20.TBNK.trait2	TBNK	GCST90002028	MFI
ebi-a-GCST90002029	CD39 on CD39+ CD8br	Red.660.20.Treg.trait1	Treg	GCST90002029	MFI
ebi-a-GCST90002030	CD39 on CD39+ activated Treg	Red.660.20.Treg.trait2	Treg	GCST90002030	MFI
ebi-a-GCST90002031	CD39 on CD39+ secreting Treg	Red.660.20.Treg.trait3	Treg	GCST90002031	MFI
ebi-a-GCST90002032	CD39 on CD39+ CD4+	Red.660.20.Treg.trait5	Treg	GCST90002032	MFI
ebi-a-GCST90002033	CD39 on granulocyte	Red.660.20.Treg.trait6	Treg	GCST90002033	MFI
ebi-a-GCST90002034	CD39 on monocyte	Red.660.20.Treg.trait7	Treg	GCST90002034	MFI
ebi-a-GCST90002035	CD80 on myeloid DC	Red.780.60.cDC.trait1	cDC	GCST90002035	MFI
ebi-a-GCST90002036	CD80 on CD62L+ myeloid DC	Red.780.60.cDC.trait2	cDC	GCST90002036	MFI
ebi-a-GCST90002037	CD80 on plasmacytoid DC	Red.780.60.cDC.trait3	cDC	GCST90002037	MFI
ebi-a-GCST90002038	CD80 on CD62L+ plasmacytoid DC	Red.780.60.cDC.trait4	cDC	GCST90002038	MFI
ebi-a-GCST90002039	CD80 on monocyte	Red.780.60.cDC.trait5	cDC	GCST90002039	MFI
ebi-a-GCST90002040	CD80 on granulocyte	Red.780.60.cDC.trait6	cDC	GCST90002040	MFI
ebi-a-GCST90002041	CD45 on lymphocyte	Red.780.60.MDSC.trait1	Myeloid cell	GCST90002041	MFI
ebi-a-GCST90002042	CD45 on CD33br HLA DR+ CD14-	Red.780.60.MDSC.trait10	Myeloid cell	GCST90002042	MFI
ebi-a-GCST90002043	CD45 on CD33br HLA DR+ CD14dim	Red.780.60.MDSC.trait11	Myeloid cell	GCST90002043	MFI
ebi-a-GCST90002044	CD45 on CD33dim HLA DR+ CD11b-	Red.780.60.MDSC.trait13	Myeloid cell	GCST90002044	MFI
ebi-a-GCST90002045	CD45 on CD33- HLA DR-	Red.780.60.MDSC.trait14	Myeloid cell	GCST90002045	MFI
ebi-a-GCST90002046	CD45 on CD33- HLA DR+	Red.780.60.MDSC.trait15	Myeloid cell	GCST90002046	MFI
ebi-a-GCST90002047	CD45 on Gr MDSC	Red.780.60.MDSC.trait16	Myeloid cell	GCST90002047	MFI
ebi-a-GCST90002048	CD45 on CD66b++ myelod cell	Red.780.60.MDSC.trait3	Myeloid cell	GCST90002048	MFI
ebi-a-GCST90002049	CD45 on Mo MDSC	Red.780.60.MDSC.trait4	Myeloid cell	GCST90002049	MFI
ebi-a-GCST90002050	CD45 on CD33dim HLA DR-	Red.780.60.MDSC.trait5	Myeloid cell	GCST90002050	MFI
ebi-a-GCST90002051	CD45 on basophil	Red.780.60.MDSC.trait7	Myeloid cell	GCST90002051	MFI
ebi-a-GCST90002052	CD45 on Im MDSC	Red.780.60.MDSC.trait8	Myeloid cell	GCST90002052	MFI
ebi-a-GCST90002053	CD45 on CD33br HLA DR+	Red.780.60.MDSC.trait9	Myeloid cell	GCST90002053	MFI
ebi-a-GCST90002054	CD8 on CM CD8br	Red.780.60.MT.trait2	Maturation stages of T cell	GCST90002054	MFI
ebi-a-GCST90002055	CD8 on naive CD8br	Red.780.60.MT.trait3	Maturation stages of T cell	GCST90002055	MFI
ebi-a-GCST90002056	CD8 on EM CD8br	Red.780.60.MT.trait4	Maturation stages of T cell	GCST90002056	MFI
ebi-a-GCST90002057	CD8 on TD CD8br	Red.780.60.MT.trait5	Maturation stages of T cell	GCST90002057	MFI
ebi-a-GCST90002058	CD8 on CD8br	Red.780.60.TBNK.trait1	TBNK	GCST90002058	MFI
ebi-a-GCST90002059	CD8 on NKT	Red.780.60.TBNK.trait2	TBNK	GCST90002059	MFI
ebi-a-GCST90002060	CD8 on HLA DR+ CD8br	Red.780.60.TBNK.trait3	TBNK	GCST90002060	MFI
ebi-a-GCST90002061	CD4 on CD39+ CD4+	Red.780.60.Treg.trait15	Treg	GCST90002061	MFI
ebi-a-GCST90002062	CD4 on CD28+ CD4+	Red.780.60.Treg.trait16	Treg	GCST90002062	MFI
ebi-a-GCST90002063	CD4 on CD4 Treg	Red.780.60.Treg.trait2	Treg	GCST90002063	MFI
ebi-a-GCST90002064	CD4 on resting Treg	Red.780.60.Treg.trait3	Treg	GCST90002064	MFI
ebi-a-GCST90002065	CD4 on CD39+ resting Treg	Red.780.60.Treg.trait4	Treg	GCST90002065	MFI
ebi-a-GCST90002066	CD4 on activated Treg	Red.780.60.Treg.trait5	Treg	GCST90002066	MFI
ebi-a-GCST90002067	CD4 on CD39+ activated Treg	Red.780.60.Treg.trait6	Treg	GCST90002067	MFI
ebi-a-GCST90002068	CD4 on secreting Treg	Red.780.60.Treg.trait7	Treg	GCST90002068	MFI
ebi-a-GCST90002069	CD4 on CD39+ secreting Treg	Red.780.60.Treg.trait8	Treg	GCST90002069	MFI
ebi-a-GCST90002070	CD4 on activated & secreting Treg	Red.780.60.Treg.trait9	Treg	GCST90002070	MFI
ebi-a-GCST90002071	SSC-A on myeloid DC	SSC.cDC.trait2	cDC	GCST90002071	Morphological parameter
ebi-a-GCST90002072	SSC-A on plasmacytoid DC	SSC.cDC.trait3	cDC	GCST90002072	Morphological parameter
ebi-a-GCST90002073	SSC-A on monocyte	SSC.cDC.trait4	cDC	GCST90002073	Morphological parameter
ebi-a-GCST90002074	SSC-A on CD14+ monocyte	SSC.TBNK.trait1	TBNK	GCST90002074	Morphological parameter
ebi-a-GCST90002075	SSC-A on B cell	SSC.TBNK.trait10	TBNK	GCST90002075	Morphological parameter
ebi-a-GCST90002076	SSC-A on NK	SSC.TBNK.trait11	TBNK	GCST90002076	Morphological parameter
ebi-a-GCST90002077	SSC-A on HLA DR+ NK	SSC.TBNK.trait12	TBNK	GCST90002077	Morphological parameter
ebi-a-GCST90002078	SSC-A on granulocyte	SSC.TBNK.trait13	TBNK	GCST90002078	Morphological parameter
ebi-a-GCST90002079	SSC-A on lymphocyte	SSC.TBNK.trait2	TBNK	GCST90002079	Morphological parameter
ebi-a-GCST90002080	SSC-A on T cell	SSC.TBNK.trait3	TBNK	GCST90002080	Morphological parameter
ebi-a-GCST90002081	SSC-A on CD4+	SSC.TBNK.trait4	TBNK	GCST90002081	Morphological parameter
ebi-a-GCST90002082	SSC-A on CD8br	SSC.TBNK.trait5	TBNK	GCST90002082	Morphological parameter
ebi-a-GCST90002083	SSC-A on HLA DR+ T cell	SSC.TBNK.trait6	TBNK	GCST90002083	Morphological parameter
ebi-a-GCST90002084	SSC-A on NKT	SSC.TBNK.trait7	TBNK	GCST90002084	Morphological parameter
ebi-a-GCST90002085	SSC-A on HLA DR+ CD4+	SSC.TBNK.trait8	TBNK	GCST90002085	Morphological parameter
ebi-a-GCST90002086	SSC-A on HLA DR+ CD8br	SSC.TBNK.trait9	TBNK	GCST90002086	Morphological parameter
ebi-a-GCST90002087	CD11c on myeloid DC	Violet.450.50.cDC.trait1	cDC	GCST90002087	MFI
ebi-a-GCST90002088	CD11c on CD62L+ myeloid DC	Violet.450.50.cDC.trait2	cDC	GCST90002088	MFI
ebi-a-GCST90002089	CD11c on monocyte	Violet.450.50.cDC.trait3	cDC	GCST90002089	MFI
ebi-a-GCST90002090	CD11c on granulocyte	Violet.450.50.cDC.trait4	cDC	GCST90002090	MFI
ebi-a-GCST90002091	CD11b on CD14+ monocyte	Violet.450.50.MDSC.trait1	Myeloid cell	GCST90002091	MFI
ebi-a-GCST90002092	CD11b on Gr MDSC	Violet.450.50.MDSC.trait13	Myeloid cell	GCST90002092	MFI
ebi-a-GCST90002093	CD11b on CD66b++ myeloid cell	Violet.450.50.MDSC.trait2	Myeloid cell	GCST90002093	MFI
ebi-a-GCST90002094	CD11b on Mo MDSC	Violet.450.50.MDSC.trait3	Myeloid cell	GCST90002094	MFI
ebi-a-GCST90002095	CD11b on CD33dim HLA DR-	Violet.450.50.MDSC.trait4	Myeloid cell	GCST90002095	MFI
ebi-a-GCST90002096	CD11b on basophil	Violet.450.50.MDSC.trait6	Myeloid cell	GCST90002096	MFI
ebi-a-GCST90002097	CD11b on CD33br HLA DR+ CD14dim	Violet.450.50.MDSC.trait9	Myeloid cell	GCST90002097	MFI
ebi-a-GCST90002098	CD45RA on naive CD4+	Violet.450.50.MT.trait1	Maturation stages of T cell	GCST90002098	MFI
ebi-a-GCST90002099	CD4RA on TD CD4+	Violet.450.50.MT.trait2	Maturation stages of T cell	GCST90002099	MFI
ebi-a-GCST90002100	CD45RA on naive CD8br	Violet.450.50.MT.trait3	Maturation stages of T cell	GCST90002100	MFI
ebi-a-GCST90002101	CD45RA on TD CD8br	Violet.450.50.MT.trait4	Maturation stages of T cell	GCST90002101	MFI
ebi-a-GCST90002102	CD45RA on resting Treg	Violet.450.50.Treg.trait2	Treg	GCST90002102	MFI
ebi-a-GCST90002103	CD45RA on CD39+ resting Treg	Violet.450.50.Treg.trait3	Treg	GCST90002103	MFI
ebi-a-GCST90002104	HLA DR on myeloid DC	Violet.510.50.cDC.trait2	cDC	GCST90002104	MFI
ebi-a-GCST90002105	HLA DR on plasmacytoid DC	Violet.510.50.cDC.trait3	cDC	GCST90002105	MFI
ebi-a-GCST90002106	HLA DR on DC	Violet.510.50.cDC.trait4	cDC	GCST90002106	MFI
ebi-a-GCST90002107	HLA DR on HSC	Violet.510.50.MDSC.trait1	Myeloid cell	GCST90002107	MFI
ebi-a-GCST90002108	HLA DR on CD33br HLA DR+ CD14-	Violet.510.50.MDSC.trait3	Myeloid cell	GCST90002108	MFI
ebi-a-GCST90002109	HLA DR on CD33br HLA DR+ CD14dim	Violet.510.50.MDSC.trait4	Myeloid cell	GCST90002109	MFI
ebi-a-GCST90002110	HLA DR on CD33dim HLA DR+ CD11b+	Violet.510.50.MDSC.trait5	Myeloid cell	GCST90002110	MFI
ebi-a-GCST90002111	HLA DR on CD33dim HLA DR+ CD11b-	Violet.510.50.MDSC.trait6	Myeloid cell	GCST90002111	MFI
ebi-a-GCST90002112	HLA DR on CD33- HLA DR+	Violet.510.50.MDSC.trait7	Myeloid cell	GCST90002112	MFI
ebi-a-GCST90002113	HLA DR on HLA DR+ T cell	Violet.510.50.TBNK.trait2	TBNK	GCST90002113	MFI
ebi-a-GCST90002114	HLA DR on HLA DR+ CD4+	Violet.510.50.TBNK.trait3	TBNK	GCST90002114	MFI
ebi-a-GCST90002115	HLA DR on HLA DR+ CD8br	Violet.510.50.TBNK.trait4	TBNK	GCST90002115	MFI
ebi-a-GCST90002116	HLA DR on B cell	Violet.510.50.TBNK.trait5	TBNK	GCST90002116	MFI
ebi-a-GCST90002117	HLA DR on HLA DR+ NK	Violet.510.50.TBNK.trait6	TBNK	GCST90002117	MFI
ebi-a-GCST90002118	CD8 on CD28+ CD45RA- CD8br	Violet.510.50.Treg.trait2	Treg	GCST90002118	MFI
ebi-a-GCST90002119	CD8 on CD28+ CD45RA+ CD8br	Violet.510.50.Treg.trait3	Treg	GCST90002119	MFI
ebi-a-GCST90002120	CD8 on CD28- CD8br	Violet.510.50.Treg.trait4	Treg	GCST90002120	MFI
ebi-a-GCST90002121	CD8 on CD39+ CD8br	Violet.510.50.Treg.trait5	Treg	GCST90002121	MFI
