# Supplementary material for: Unraveling the causal role of immune cells in gastrointestinal tract cancers: insights from a Mendelian randomization study
Source: Front Immunol. 2024 Mar 12;15:1343512. doi: 10.3389/fimmu.2024.1343512 (PMC10963466; doi:10.3389/fimmu.2024.1343512)
Supplement: Supplementary Table 2 — The number of patients, and the URL for downloading the data for each type of gastrointestinal tract cancer. [file Table_2.xlsx]

## Sheet: Sheet1
phenocode	name	category	num_cases	num_controls	path_https
C3_OESOPHAGUS_EXALLC	Malignant neoplasm of oesophagus (controls excluding all cancers)	II Neoplasms, from cancer register (ICD-O-3)	566	287137	https://storage.googleapis.com/finngen-public-data-r9/summary_stats/finngen_R9_C3_OESOPHAGUS_EXALLC.gz
C3_STOMACH_EXALLC	Malignant neoplasm of stomach (controls excluding all cancers)	II Neoplasms, from cancer register (ICD-O-3)	1307	287137	https://storage.googleapis.com/finngen-public-data-r9/summary_stats/finngen_R9_C3_STOMACH_EXALLC.gz
C3_SMALL_INTESTINE_EXALLC	Malignant neoplasm of small intestine (controls excluding all cancers)	II Neoplasms, from cancer register (ICD-O-3)	495	287137	https://storage.googleapis.com/finngen-public-data-r9/summary_stats/finngen_R9_C3_SMALL_INTESTINE_EXALLC.gz
CD2_INSITU_COLON_EXALLC	Carcinoma in situ of colon (controls excluding all cancers)	II Neoplasms from hospital discharges (CD2_)	124	287092	https://storage.googleapis.com/finngen-public-data-r9/summary_stats/finngen_R9_CD2_INSITU_COLON_EXALLC.gz
CD2_INSITU_RECTUM_EXALLC	Carcinoma in situ of rectum (controls excluding all cancers)	II Neoplasms from hospital discharges (CD2_)	81	287104	https://storage.googleapis.com/finngen-public-data-r9/summary_stats/finngen_R9_CD2_INSITU_RECTUM_EXALLC.gz
