# Supplementary material for: Unraveling the causal role of immune cells in gastrointestinal tract cancers: insights from a Mendelian randomization study
Source: Front Immunol. 2024 Mar 12;15:1343512. doi: 10.3389/fimmu.2024.1343512 (PMC10963466; doi:10.3389/fimmu.2024.1343512)
Supplement: Supplementary Table 3 — The IVs associated with different immune traits. [file Table_3.xlsx]

## Sheet: Supplementary Table 2
pval.exposure	chr.exposure	pos.exposure	samplesize.exposure	beta.exposure	se.exposure	id.exposure	SNP	effect_allele.exposure	other_allele.exposure	eaf.exposure	exposure	mr_keep.exposure	pval_origin.exposure	data_source.exposure	R2	F
1.09e-06	1	233045963	3658	0.5864	0.1201	ebi-a-GCST90001391	rs72757888	T	C	0.01	IgD+ %B cell	TRUE	reported	igd	0.00647496	23.8267
7.91e-06	2	238560295	3658	-0.2355	0.05263	ebi-a-GCST90001391	rs56209800	T	A	0.0547	IgD+ %B cell	TRUE	reported	igd	0.00544378	20.0114
9.67e-06	2	66001846	3658	0.1829	0.04129	ebi-a-GCST90001391	rs7597061	G	T	0.0998	IgD+ %B cell	TRUE	reported	igd	0.00533544	19.611
2.99e-06	3	106834795	3658	1.402	0.2997	ebi-a-GCST90001391	rs138919897	G	A	0.0019	IgD+ %B cell	TRUE	reported	igd	0.00594687	21.8718
6.1e-07	4	164344795	3658	0.9378	0.1877	ebi-a-GCST90001391	rs4691917	G	A	0.9956	IgD+ %B cell	TRUE	reported	igd	0.00677789	24.9491
2.38e-08	5	144608340	3658	0.1542	0.02757	ebi-a-GCST90001391	rs17405603	T	A	0.284	IgD+ %B cell	TRUE	reported	igd	0.00847917	31.2649
2.83e-06	6	114522609	3658	0.49	0.1045	ebi-a-GCST90001391	rs72952600	G	C	0.0142	IgD+ %B cell	TRUE	reported	igd	0.00597466	21.9747
1.92e-06	6	31312892	3658	0.1454	0.03049	ebi-a-GCST90001391	rs9265870	G	A	0.4718	IgD+ %B cell	TRUE	reported	igd	0.00617844	22.7288
1e-05	6	91791081	3658	0.2426	0.05485	ebi-a-GCST90001391	rs12204136	C	T	0.0522	IgD+ %B cell	TRUE	reported	igd	0.00531947	19.552
3.84e-06	7	68025695	3658	0.1184	0.0256	ebi-a-GCST90001391	rs10226722	C	T	0.6006	IgD+ %B cell	TRUE	reported	igd	0.00581363	21.3789
1.65e-06	8	119323401	3658	-0.152	0.03167	ebi-a-GCST90001391	rs2450220	T	C	0.816	IgD+ %B cell	TRUE	reported	igd	0.00625779	23.0226
2.43e-06	9	2570753	3658	0.4421	0.09364	ebi-a-GCST90001391	rs140191306	T	C	0.0179	IgD+ %B cell	TRUE	reported	igd	0.0060567	22.2782
1.49e-06	12	110228055	3658	0.3904	0.08097	ebi-a-GCST90001391	rs11068290	T	C	0.0231	IgD+ %B cell	TRUE	reported	igd	0.00631504	23.2345
8.75e-06	13	22879729	3658	-0.4199	0.09432	ebi-a-GCST90001391	rs11616703	T	G	0.0171	IgD+ %B cell	TRUE	reported	igd	0.00538882	19.8083
9.63e-06	16	30744826	3658	0.1273	0.02872	ebi-a-GCST90001391	rs62057183	T	C	0.2508	IgD+ %B cell	TRUE	reported	igd	0.00534217	19.6359
6.08e-07	17	77637123	3658	-0.174	0.03482	ebi-a-GCST90001391	rs73426855	C	T	0.1471	IgD+ %B cell	TRUE	reported	igd	0.0067802	24.9576
4.75e-06	17	51092001	3658	-0.4088	0.08921	ebi-a-GCST90001391	rs148496020	A	T	0.0193	IgD+ %B cell	TRUE	reported	igd	0.00570775	20.9873
8.94e-06	1	247700906	3656	0.1675	0.03766	ebi-a-GCST90001392	rs1919856	G	A	0.108	IgD+ CD38br AC	TRUE	reported	igd	0.0053817	19.7711
4.44e-06	1	200858159	3656	0.6503	0.1415	ebi-a-GCST90001392	rs116285595	T	C	0.0068	IgD+ CD38br AC	TRUE	reported	igd	0.0057439	21.1095
5.51e-06	1	214476260	3656	5.387	1.184	ebi-a-GCST90001392	rs116104104	T	C	0.0004	IgD+ CD38br AC	TRUE	reported	igd	0.00563031	20.6896
2.71e-06	1	99149370	3656	0.3487	0.07421	ebi-a-GCST90001392	rs12036556	T	C	0.0265	IgD+ CD38br AC	TRUE	reported	igd	0.00600286	22.0669
2.1e-07	1	233503875	3656	-0.1382	0.02658	ebi-a-GCST90001392	rs1294253	C	T	0.7254	IgD+ CD38br AC	TRUE	reported	igd	0.00734007	27.019
1.29e-06	1	167027268	3656	1.249	0.2574	ebi-a-GCST90001392	rs146959444	C	T	0.0023	IgD+ CD38br AC	TRUE	reported	igd	0.00639902	23.5326
6.29e-06	2	128428350	3656	-0.3262	0.07211	ebi-a-GCST90001392	rs113965271	C	G	0.0286	IgD+ CD38br AC	TRUE	reported	igd	0.00556605	20.4522
2.85e-07	2	16464227	3656	-0.1396	0.02714	ebi-a-GCST90001392	rs733555	T	G	0.2637	IgD+ CD38br AC	TRUE	reported	igd	0.00718478	26.4432
1.8e-06	2	155636739	3656	1.533	0.3206	ebi-a-GCST90001392	rs78188887	G	A	0.0014	IgD+ CD38br AC	TRUE	reported	igd	0.00621503	22.8518
1.57e-08	2	105587803	3656	-0.3568	0.06296	ebi-a-GCST90001392	rs140380950	C	T	0.0368	IgD+ CD38br AC	TRUE	reported	igd	0.00870794	32.0983
3.02e-06	3	163801921	3656	0.6111	0.1307	ebi-a-GCST90001392	rs374727947	G	T	0.0098	IgD+ CD38br AC	TRUE	reported	igd	0.00594399	21.8492
9.06e-06	3	4437358	3656	-0.1116	0.02511	ebi-a-GCST90001392	rs794185	C	T	0.3362	IgD+ CD38br AC	TRUE	reported	igd	0.00537389	19.7423
1.09e-07	4	15915069	3656	-0.4579	0.08605	ebi-a-GCST90001392	rs76112278	A	G	0.0194	IgD+ CD38br AC	TRUE	reported	igd	0.00768569	28.301
2.36e-06	4	38379833	3656	-0.2956	0.06254	ebi-a-GCST90001392	rs7667070	C	T	0.0361	IgD+ CD38br AC	TRUE	reported	igd	0.00607353	22.3283
6.16e-09	5	158276610	3656	-0.2576	0.04422	ebi-a-GCST90001392	rs80330977	A	G	0.0814	IgD+ CD38br AC	TRUE	reported	igd	0.00919677	33.9169
4.39e-06	5	498773	3656	1.665	0.362	ebi-a-GCST90001392	rs78658073	A	G	0.001	IgD+ CD38br AC	TRUE	reported	igd	0.00575307	21.1433
8.15e-06	5	18919526	3656	-0.1264	0.02828	ebi-a-GCST90001392	rs76660971	A	G	0.2299	IgD+ CD38br AC	TRUE	reported	igd	0.00543454	19.9663
8.67e-06	7	48791017	3656	-0.4238	0.09514	ebi-a-GCST90001392	rs117772462	A	T	0.0159	IgD+ CD38br AC	TRUE	reported	igd	0.00539807	19.8316
6.15e-06	7	187171	3656	-0.2229	0.04923	ebi-a-GCST90001392	rs10265656	G	A	0.9375	IgD+ CD38br AC	TRUE	reported	igd	0.00557604	20.4891
1.42e-06	7	12847391	3656	-0.4626	0.09576	ebi-a-GCST90001392	rs143397127	C	T	0.0157	IgD+ CD38br AC	TRUE	reported	igd	0.00634269	23.3241
2.06e-07	8	118255950	3656	-0.1256	0.02413	ebi-a-GCST90001392	rs1695681	A	C	0.5309	IgD+ CD38br AC	TRUE	reported	igd	0.00735617	27.0786
1.23e-06	8	102770464	3656	0.4146	0.08532	ebi-a-GCST90001392	rs16868356	C	T	0.0198	IgD+ CD38br AC	TRUE	reported	igd	0.00641733	23.6004
1.69e-06	8	130617819	3656	-0.1279	0.02666	ebi-a-GCST90001392	rs2395904	G	T	0.2657	IgD+ CD38br AC	TRUE	reported	igd	0.00625589	23.0029
8.81e-06	10	63723909	3656	-0.1118	0.02511	ebi-a-GCST90001392	rs10821937	T	C	0.6458	IgD+ CD38br AC	TRUE	reported	igd	0.00539306	19.8131
2.24e-06	11	15328898	3656	0.1453	0.03068	ebi-a-GCST90001392	rs61878035	A	G	0.1886	IgD+ CD38br AC	TRUE	reported	igd	0.00609759	22.4173
5.55e-06	12	110228055	3656	0.3555	0.07815	ebi-a-GCST90001392	rs11068290	T	C	0.0231	IgD+ CD38br AC	TRUE	reported	igd	0.00562813	20.6816
8.23e-06	12	78790468	3656	1.518	0.3399	ebi-a-GCST90001392	rs118090735	G	T	0.0011	IgD+ CD38br AC	TRUE	reported	igd	0.0054259	19.9344
2.4e-06	14	81466662	3656	-0.1526	0.0323	ebi-a-GCST90001392	rs11159480	T	G	0.8166	IgD+ CD38br AC	TRUE	reported	igd	0.00606812	22.3083
5.46e-06	15	56340896	3656	-0.2007	0.04408	ebi-a-GCST90001392	rs7169431	G	A	0.9219	IgD+ CD38br AC	TRUE	reported	igd	0.00563832	20.7192
4.56e-06	16	55450479	3656	0.2489	0.05423	ebi-a-GCST90001392	rs76608654	C	T	0.0494	IgD+ CD38br AC	TRUE	reported	igd	0.00572887	21.0539
3.47e-07	17	38038389	3656	-0.1364	0.02672	ebi-a-GCST90001392	rs12939565	T	A	0.4267	IgD+ CD38br AC	TRUE	reported	igd	0.00707726	26.0446
7.14e-06	1	8009985	3657	0.3861	0.08587	ebi-a-GCST90001393	rs75766272	T	C	0.0201	IgD+ CD38dim %B cell	TRUE	reported	igd	0.00549791	20.2059
6.02e-06	2	229232050	3657	-0.1211	0.02671	ebi-a-GCST90001393	rs7595353	C	T	0.3054	IgD+ CD38dim %B cell	TRUE	reported	igd	0.00558961	20.5448
7.16e-06	3	7014131	3657	0.115	0.02558	ebi-a-GCST90001393	rs9865821	A	C	0.6459	IgD+ CD38dim %B cell	TRUE	reported	igd	0.00549637	20.2003
1.79e-06	4	170328209	3657	0.1189	0.02486	ebi-a-GCST90001393	rs6835759	G	A	0.4701	IgD+ CD38dim %B cell	TRUE	reported	igd	0.00621625	22.8625
2.94e-06	5	83420407	3657	-0.187	0.03994	ebi-a-GCST90001393	rs2301101	G	T	0.1097	IgD+ CD38dim %B cell	TRUE	reported	igd	0.00595863	21.9094
9.18e-06	6	166502048	3657	0.1101	0.02478	ebi-a-GCST90001393	rs9459562	C	G	0.4346	IgD+ CD38dim %B cell	TRUE	reported	igd	0.00536919	19.7303
7.46e-06	8	61848028	3657	0.1204	0.02683	ebi-a-GCST90001393	rs6998850	G	A	0.3018	IgD+ CD38dim %B cell	TRUE	reported	igd	0.00547648	20.1268
4.75e-06	8	4318676	3657	0.763	0.1665	ebi-a-GCST90001393	rs546147740	C	T	0.0051	IgD+ CD38dim %B cell	TRUE	reported	igd	0.00570964	20.9886
6.8e-06	8	12518295	3657	-0.3635	0.08066	ebi-a-GCST90001393	rs62488766	G	A	0.0283	IgD+ CD38dim %B cell	TRUE	reported	igd	0.00552284	20.2981
4.82e-06	12	1637126	3657	1.216	0.2655	ebi-a-GCST90001393	rs61912200	A	T	0.0022	IgD+ CD38dim %B cell	TRUE	reported	igd	0.00570334	20.9653
2.34e-07	14	65673804	3657	-0.2771	0.05349	ebi-a-GCST90001393	rs78269238	T	C	0.0582	IgD+ CD38dim %B cell	TRUE	reported	igd	0.00728497	26.8219
7.24e-06	17	8639905	3657	0.1107	0.02463	ebi-a-GCST90001393	rs60521331	A	G	0.5022	IgD+ CD38dim %B cell	TRUE	reported	igd	0.0054935	20.1897
7.23e-07	17	49200947	3657	0.1327	0.02673	ebi-a-GCST90001393	rs34157595	C	T	0.3154	IgD+ CD38dim %B cell	TRUE	reported	igd	0.00669425	24.6324
2.9e-07	19	53070617	3657	-0.1265	0.02461	ebi-a-GCST90001393	rs329966	G	A	0.5425	IgD+ CD38dim %B cell	TRUE	reported	igd	0.00717309	26.4071
3.13e-07	20	48839604	3657	0.1261	0.02461	ebi-a-GCST90001393	rs4811007	G	A	0.4837	IgD+ CD38dim %B cell	TRUE	reported	igd	0.00712812	26.2403
7.39e-06	20	49554764	3657	0.2092	0.0466	ebi-a-GCST90001393	rs73909843	C	T	0.0764	IgD+ CD38dim %B cell	TRUE	reported	igd	0.00548075	20.1425
7.22e-07	21	39363957	3657	0.2934	0.0591	ebi-a-GCST90001393	rs78958229	T	C	0.044	IgD+ CD38dim %B cell	TRUE	reported	igd	0.00669427	24.6325
9.05e-06	1	166598682	3656	1.476	0.332	ebi-a-GCST90001394	rs72691696	T	C	0.0014	IgD+ CD38dim AC	TRUE	reported	igd	0.00537711	19.7542
7.72e-06	4	91412392	3656	0.5256	0.1173	ebi-a-GCST90001394	rs7690529	G	A	0.0115	IgD+ CD38dim AC	TRUE	reported	igd	0.00546173	20.0668
1.78e-06	5	128786753	3656	0.6732	0.1407	ebi-a-GCST90001394	rs147207149	G	A	0.0075	IgD+ CD38dim AC	TRUE	reported	igd	0.00622276	22.8803
5.37e-07	5	158285953	3656	-0.2225	0.04431	ebi-a-GCST90001394	rs17056318	C	T	0.081	IgD+ CD38dim AC	TRUE	reported	igd	0.0068496	25.2011
3.57e-06	5	118216738	3656	-0.1966	0.04234	ebi-a-GCST90001394	rs1510970	A	G	0.087	IgD+ CD38dim AC	TRUE	reported	igd	0.0058628	21.549
9.63e-06	5	146138788	3656	2.534	0.5718	ebi-a-GCST90001394	rs115150472	T	C	0.0004	IgD+ CD38dim AC	TRUE	reported	igd	0.00534308	19.6285
3.49e-06	5	166970737	3656	1.849	0.3979	ebi-a-GCST90001394	rs141880653	T	C	0.001	IgD+ CD38dim AC	TRUE	reported	igd	0.00587168	21.5818
9.25e-06	6	52336715	3656	0.2476	0.05577	ebi-a-GCST90001394	rs115951641	T	A	0.049	IgD+ CD38dim AC	TRUE	reported	igd	0.00536239	19.6998
5.96e-07	6	100821460	3656	2.216	0.4431	ebi-a-GCST90001394	rs12197153	A	G	0.0007	IgD+ CD38dim AC	TRUE	reported	igd	0.00679468	24.9976
2.38e-06	7	12847391	3656	-0.4549	0.09626	ebi-a-GCST90001394	rs143397127	C	T	0.0157	IgD+ CD38dim AC	TRUE	reported	igd	0.0060714	22.3204
8.89e-06	7	87868543	3656	0.327	0.07351	ebi-a-GCST90001394	rs190448231	G	T	0.028	IgD+ CD38dim AC	TRUE	reported	igd	0.00538335	19.7772
3.03e-06	8	130617819	3656	-0.1253	0.0268	ebi-a-GCST90001394	rs2395904	G	T	0.2657	IgD+ CD38dim AC	TRUE	reported	igd	0.00594343	21.8472
1.13e-06	8	70193536	3656	0.1175	0.02409	ebi-a-GCST90001394	rs283340	C	T	0.5621	IgD+ CD38dim AC	TRUE	reported	igd	0.00646516	23.7774
5.88e-06	8	2044843	3656	-0.1942	0.0428	ebi-a-GCST90001394	rs150663332	T	C	0.084	IgD+ CD38dim AC	TRUE	reported	igd	0.00559972	20.5766
5.63e-06	9	138747854	3656	0.3801	0.0836	ebi-a-GCST90001394	rs139801247	C	T	0.0208	IgD+ CD38dim AC	TRUE	reported	igd	0.00562248	20.6607
1.64e-06	10	33792014	3656	-0.4319	0.08996	ebi-a-GCST90001394	rs116851238	T	C	0.0176	IgD+ CD38dim AC	TRUE	reported	igd	0.00626515	23.0372
1.99e-06	11	119980729	3656	0.13	0.0273	ebi-a-GCST90001394	rs12799241	A	G	0.2619	IgD+ CD38dim AC	TRUE	reported	igd	0.0061641	22.6633
2.09e-07	13	72428296	3656	0.5528	0.1063	ebi-a-GCST90001394	rs75474045	A	G	0.0126	IgD+ CD38dim AC	TRUE	reported	igd	0.00734282	27.0291
3.91e-06	15	37177413	3656	0.1764	0.03817	ebi-a-GCST90001394	rs12906621	A	G	0.1091	IgD+ CD38dim AC	TRUE	reported	igd	0.00580787	21.3459
6.93e-06	16	55449193	3656	0.2458	0.0546	ebi-a-GCST90001394	rs117518951	C	T	0.049	IgD+ CD38dim AC	TRUE	reported	igd	0.00551279	20.2554
1.19e-06	16	84305239	3656	1.912	0.3929	ebi-a-GCST90001394	rs143176410	C	G	0.001	IgD+ CD38dim AC	TRUE	reported	igd	0.00643578	23.6687
6.01e-06	17	79265701	3656	-0.1385	0.03056	ebi-a-GCST90001394	rs8076302	T	C	0.185	IgD+ CD38dim AC	TRUE	reported	igd	0.00558668	20.5284
5.31e-08	17	38038390	3656	-0.1486	0.02725	ebi-a-GCST90001394	rs12939566	T	A	0.4148	IgD+ CD38dim AC	TRUE	reported	igd	0.00806827	29.7212
4.42e-06	17	14931234	3656	0.1093	0.02377	ebi-a-GCST90001394	rs4792571	T	G	0.4699	IgD+ CD38dim AC	TRUE	reported	igd	0.00575005	21.1322
7.7e-07	19	53039110	3656	0.1183	0.0239	ebi-a-GCST90001394	rs655580	A	G	0.4571	IgD+ CD38dim AC	TRUE	reported	igd	0.00665682	24.487
3.31e-06	20	59926554	3656	-0.2175	0.04671	ebi-a-GCST90001394	rs34764986	C	T	0.0699	IgD+ CD38dim AC	TRUE	reported	igd	0.00589555	21.6701
5.94e-06	1	111914431	3657	-0.1408	0.03104	ebi-a-GCST90001395	rs12122084	A	G	0.1916	IgD+ CD38- %B cell	TRUE	reported	igd	0.005595	20.5648
2.07e-07	3	188624425	3657	0.202	0.03882	ebi-a-GCST90001395	rs1512044	A	G	0.1084	IgD+ CD38- %B cell	TRUE	reported	igd	0.00734959	27.0616
7.21e-06	4	109408667	3657	0.4948	0.1101	ebi-a-GCST90001395	rs76376526	T	C	0.0133	IgD+ CD38- %B cell	TRUE	reported	igd	0.00549247	20.1859
3.88e-06	5	136421498	3657	-0.4914	0.1063	ebi-a-GCST90001395	rs78009119	G	T	0.0137	IgD+ CD38- %B cell	TRUE	reported	igd	0.00580963	21.3583
6.81e-06	5	90267368	3657	0.308	0.06835	ebi-a-GCST90001395	rs34843244	T	A	0.033	IgD+ CD38- %B cell	TRUE	reported	igd	0.00552198	20.2949
7.76e-06	6	5380890	3657	-0.4129	0.0922	ebi-a-GCST90001395	rs115802369	G	A	0.0175	IgD+ CD38- %B cell	TRUE	reported	igd	0.00545416	20.0443
2.13e-06	6	32768285	3657	0.1498	0.03155	ebi-a-GCST90001395	rs2621369	T	C	0.2901	IgD+ CD38- %B cell	TRUE	reported	igd	0.00612676	22.5314
3.91e-08	6	161871755	3657	0.1793	0.03256	ebi-a-GCST90001395	rs113398446	C	A	0.1687	IgD+ CD38- %B cell	TRUE	reported	igd	0.00822395	30.3078
3.09e-06	6	32384933	3657	0.2539	0.05434	ebi-a-GCST90001395	rs80032720	A	G	0.0734	IgD+ CD38- %B cell	TRUE	reported	igd	0.00593439	21.8197
4.4e-06	7	119564205	3657	0.1333	0.02899	ebi-a-GCST90001395	rs10254361	T	G	0.2404	IgD+ CD38- %B cell	TRUE	reported	igd	0.00574824	21.1313
5.74e-06	8	14671281	3657	0.1168	0.02572	ebi-a-GCST90001395	rs2251199	G	A	0.628	IgD+ CD38- %B cell	TRUE	reported	igd	0.00560759	20.6113
8.58e-06	8	28265475	3657	0.1209	0.02712	ebi-a-GCST90001395	rs62502412	T	A	0.2759	IgD+ CD38- %B cell	TRUE	reported	igd	0.00540499	19.8626
7.72e-06	8	79595404	3657	-0.1169	0.02611	ebi-a-GCST90001395	rs10111625	G	A	0.5384	IgD+ CD38- %B cell	TRUE	reported	igd	0.0054515	20.0345
6.25e-06	8	29631839	3657	0.1407	0.0311	ebi-a-GCST90001395	rs7012048	C	T	0.1874	IgD+ CD38- %B cell	TRUE	reported	igd	0.00556568	20.4564
7.01e-06	9	37982527	3657	-2.911	0.6469	ebi-a-GCST90001395	rs148952274	T	C	0.0004	IgD+ CD38- %B cell	TRUE	reported	igd	0.00550664	20.2382
6.84e-06	12	66341509	3657	0.9733	0.216	ebi-a-GCST90001395	rs79870102	G	A	0.0033	IgD+ CD38- %B cell	TRUE	reported	igd	0.00552149	20.2931
9.81e-06	14	20673865	3657	0.112	0.02529	ebi-a-GCST90001395	rs1959342	T	A	0.3589	IgD+ CD38- %B cell	TRUE	reported	igd	0.00533446	19.602
4.1e-09	14	96205838	3657	0.3388	0.05748	ebi-a-GCST90001395	rs77762131	C	G	0.045	IgD+ CD38- %B cell	TRUE	reported	igd	0.0094107	34.7229
4.35e-07	15	44517689	3657	-0.4608	0.09102	ebi-a-GCST90001395	rs10444793	A	G	0.018	IgD+ CD38- %B cell	TRUE	reported	igd	0.00695974	25.6161
8.78e-06	15	40195637	3657	-2.756	0.6192	ebi-a-GCST90001395	rs147135384	C	T	0.0004	IgD+ CD38- %B cell	TRUE	reported	igd	0.00538797	19.7997
1.78e-06	16	81986583	3657	-0.1169	0.02444	ebi-a-GCST90001395	rs11150426	C	G	0.5386	IgD+ CD38- %B cell	TRUE	reported	igd	0.00621718	22.8659
1.73e-06	16	52294553	3657	-0.5276	0.1101	ebi-a-GCST90001395	rs181771926	A	G	0.0126	IgD+ CD38- %B cell	TRUE	reported	igd	0.0062401	22.9508
3.63e-07	19	53070617	3657	0.1246	0.02445	ebi-a-GCST90001395	rs329966	G	A	0.5425	IgD+ CD38- %B cell	TRUE	reported	igd	0.00705148	25.9562
4.01e-06	20	49554764	3657	-0.2138	0.04629	ebi-a-GCST90001395	rs73909843	C	T	0.0764	IgD+ CD38- %B cell	TRUE	reported	igd	0.00579949	21.3208
7.54e-06	20	8003880	3657	0.3463	0.07724	ebi-a-GCST90001395	rs35050775	T	G	0.0268	IgD+ CD38- %B cell	TRUE	reported	igd	0.00546657	20.0901
5.43e-06	1	85945660	3656	-0.1336	0.02933	ebi-a-GCST90001396	rs10493766	G	A	0.233	IgD+ CD38- AC	TRUE	reported	igd	0.00564319	20.7372
5.85e-06	3	44741083	3656	-0.3526	0.07768	ebi-a-GCST90001396	rs149701635	G	C	0.0263	IgD+ CD38- AC	TRUE	reported	igd	0.00560402	20.5925
2.74e-06	3	96406408	3656	0.1854	0.03946	ebi-a-GCST90001396	rs79207264	A	G	0.1184	IgD+ CD38- AC	TRUE	reported	igd	0.00600184	22.0632
8.09e-06	4	178658413	3656	-0.278	0.0622	ebi-a-GCST90001396	rs71615254	C	A	0.0406	IgD+ CD38- AC	TRUE	reported	igd	0.00543421	19.9651
2.59e-06	5	502938	3656	0.3025	0.06424	ebi-a-GCST90001396	rs146127735	A	G	0.0383	IgD+ CD38- AC	TRUE	reported	igd	0.00602848	22.1616
4.88e-06	6	32758761	3656	0.174	0.03801	ebi-a-GCST90001396	rs1158784	T	A	0.1554	IgD+ CD38- AC	TRUE	reported	igd	0.00569921	20.9443
2.99e-06	6	130514590	3656	-0.1686	0.03603	ebi-a-GCST90001396	rs12216018	T	C	0.1415	IgD+ CD38- AC	TRUE	reported	igd	0.0059537	21.8851
5.07e-06	7	96302607	3656	-0.2247	0.04918	ebi-a-GCST90001396	rs7809268	C	T	0.0687	IgD+ CD38- AC	TRUE	reported	igd	0.00567741	20.8637
8.7e-06	7	7871676	3656	0.6074	0.1364	ebi-a-GCST90001396	rs144625305	T	C	0.0086	IgD+ CD38- AC	TRUE	reported	igd	0.00539468	19.8191
6.49e-06	8	5127400	3656	-0.1114	0.02467	ebi-a-GCST90001396	rs10866982	A	G	0.4751	IgD+ CD38- AC	TRUE	reported	igd	0.00554639	20.3795
6.38e-06	10	85447519	3656	0.1258	0.02784	ebi-a-GCST90001396	rs12763172	C	T	0.7213	IgD+ CD38- AC	TRUE	reported	igd	0.0055539	20.4073
8.79e-06	10	32174610	3656	-0.165	0.03707	ebi-a-GCST90001396	rs7909504	A	G	0.1358	IgD+ CD38- AC	TRUE	reported	igd	0.00538976	19.8009
4.77e-06	11	125619694	3656	-0.3372	0.07361	ebi-a-GCST90001396	rs146687492	T	G	0.0291	IgD+ CD38- AC	TRUE	reported	igd	0.00570702	20.9732
3.42e-07	13	108993494	3656	0.1363	0.02669	ebi-a-GCST90001396	rs12874404	G	A	0.3256	IgD+ CD38- AC	TRUE	reported	igd	0.00708274	26.065
2.85e-08	14	96205838	3656	0.3229	0.05806	ebi-a-GCST90001396	rs77762131	C	G	0.045	IgD+ CD38- AC	TRUE	reported	igd	0.00838913	30.9132
8.84e-06	15	44517689	3656	-0.4107	0.09229	ebi-a-GCST90001396	rs10444793	A	G	0.0181	IgD+ CD38- AC	TRUE	reported	igd	0.00538751	19.7926
3.21e-06	19	11164067	3656	0.1176	0.02521	ebi-a-GCST90001396	rs1529727	G	T	0.5581	IgD+ CD38- AC	TRUE	reported	igd	0.00591678	21.7486
8.58e-07	21	41083050	3656	0.4628	0.09388	ebi-a-GCST90001396	rs62235484	A	G	0.0175	IgD+ CD38- AC	TRUE	reported	igd	0.00660324	24.2886
7.81e-06	1	150860471	3657	-0.1152	0.02573	ebi-a-GCST90001397	rs7412746	T	C	0.5153	Unsw mem %B cell	TRUE	reported	igd	0.00545163	20.0349
4.87e-06	1	236060214	3657	1.017	0.2222	ebi-a-GCST90001397	rs146430312	T	G	0.0027	Unsw mem %B cell	TRUE	reported	igd	0.00569571	20.9371
4.15e-07	1	8009985	3657	-0.4409	0.08695	ebi-a-GCST90001397	rs75766272	T	C	0.0201	Unsw mem %B cell	TRUE	reported	igd	0.00698189	25.6982
5.45e-06	1	45867753	3657	0.1254	0.02755	ebi-a-GCST90001397	rs72686460	A	T	0.2961	Unsw mem %B cell	TRUE	reported	igd	0.00563344	20.7069
4.39e-06	2	157311822	3657	0.2907	0.06322	ebi-a-GCST90001397	rs77201712	C	T	0.0392	Unsw mem %B cell	TRUE	reported	igd	0.00574847	21.1321
4.98e-06	2	28304630	3657	-0.1728	0.03779	ebi-a-GCST90001397	rs17006489	G	A	0.1354	Unsw mem %B cell	TRUE	reported	igd	0.00568503	20.8976
2.31e-06	2	138420154	3657	0.2054	0.04341	ebi-a-GCST90001397	rs72844588	A	G	0.0913	Unsw mem %B cell	TRUE	reported	igd	0.00608479	22.3761
2.81e-06	2	73679013	3657	0.294	0.06266	ebi-a-GCST90001397	rs45608038	G	A	0.0421	Unsw mem %B cell	TRUE	reported	igd	0.00598387	22.0027
8.19e-06	3	16414269	3657	-0.2606	0.05834	ebi-a-GCST90001397	rs73041424	G	A	0.0488	Unsw mem %B cell	TRUE	reported	igd	0.0054266	19.9424
7.53e-06	4	27108645	3657	-0.1978	0.04411	ebi-a-GCST90001397	rs183471524	G	A	0.0905	Unsw mem %B cell	TRUE	reported	igd	0.00546855	20.0974
5.23e-06	5	97611924	3657	0.9467	0.2075	ebi-a-GCST90001397	rs116525939	C	T	0.0036	Unsw mem %B cell	TRUE	reported	igd	0.00565977	20.8042
5.78e-06	5	58050530	3657	-0.1186	0.02612	ebi-a-GCST90001397	rs895377	A	G	0.3683	Unsw mem %B cell	TRUE	reported	igd	0.00560604	20.6056
1.85e-06	6	169456830	3657	0.1675	0.03506	ebi-a-GCST90001397	rs73032183	C	T	0.1509	Unsw mem %B cell	TRUE	reported	igd	0.00620267	22.8123
2.03e-06	6	170426027	3657	-0.1204	0.0253	ebi-a-GCST90001397	rs4710879	T	C	0.5621	Unsw mem %B cell	TRUE	reported	igd	0.00615468	22.6347
2.47e-06	7	25971860	3657	-0.5404	0.1145	ebi-a-GCST90001397	rs12539793	T	C	0.0115	Unsw mem %B cell	TRUE	reported	igd	0.00605421	22.2629
8.41e-06	8	9063027	3657	-0.1402	0.03143	ebi-a-GCST90001397	rs11779181	T	C	0.4003	Unsw mem %B cell	TRUE	reported	igd	0.0054116	19.887
9.97e-07	9	22206987	3657	-0.1252	0.02555	ebi-a-GCST90001397	rs1679013	T	C	0.5945	Unsw mem %B cell	TRUE	reported	igd	0.00652318	23.9988
3.55e-06	9	93297086	3657	-0.137	0.0295	ebi-a-GCST90001397	rs1930922	G	A	0.2419	Unsw mem %B cell	TRUE	reported	igd	0.00586298	21.5556
5.76e-06	9	7639660	3657	-0.5815	0.128	ebi-a-GCST90001397	rs12380223	A	T	0.0096	Unsw mem %B cell	TRUE	reported	igd	0.00561191	20.6273
2.09e-06	12	109368119	3657	0.5187	0.1092	ebi-a-GCST90001397	rs143553941	C	G	0.013	Unsw mem %B cell	TRUE	reported	igd	0.00613184	22.5502
6.24e-06	12	20322449	3657	0.1229	0.02717	ebi-a-GCST90001397	rs11519226	T	A	0.299	Unsw mem %B cell	TRUE	reported	igd	0.00556386	20.4497
2.61e-06	13	51370899	3657	-0.1256	0.02669	ebi-a-GCST90001397	rs7322292	T	C	0.3275	Unsw mem %B cell	TRUE	reported	igd	0.00601915	22.1332
7.31e-10	13	50212885	3657	0.5551	0.08989	ebi-a-GCST90001397	rs73192651	T	C	0.02	Unsw mem %B cell	TRUE	reported	igd	0.0103202	38.1138
8.72e-06	13	24826051	3657	-0.1335	0.02997	ebi-a-GCST90001397	rs2793491	T	C	0.2052	Unsw mem %B cell	TRUE	reported	igd	0.00539652	19.8313
7.48e-06	13	70177578	3657	0.2174	0.04847	ebi-a-GCST90001397	rs73518104	A	G	0.0708	Unsw mem %B cell	TRUE	reported	igd	0.00547099	20.1065
9.53e-06	14	97702226	3657	0.4523	0.102	ebi-a-GCST90001397	rs117004076	G	A	0.0146	Unsw mem %B cell	TRUE	reported	igd	0.00534809	19.6524
1.46e-07	14	96205838	3657	0.3067	0.05822	ebi-a-GCST90001397	rs77762131	C	G	0.045	Unsw mem %B cell	TRUE	reported	igd	0.00753139	27.7361
1.96e-06	14	77579227	3657	0.2759	0.0579	ebi-a-GCST90001397	rs143666202	A	G	0.0503	Unsw mem %B cell	TRUE	reported	igd	0.00617068	22.6939
5.34e-06	17	260039	3657	0.2459	0.05396	ebi-a-GCST90001397	rs150839591	G	T	0.0552	Unsw mem %B cell	TRUE	reported	igd	0.00564662	20.7556
3.06e-06	18	7993103	3657	0.1208	0.02585	ebi-a-GCST90001397	rs1596383	A	G	0.6259	Unsw mem %B cell	TRUE	reported	igd	0.00593611	21.8261
4.24e-06	20	44746982	3657	-0.1236	0.02682	ebi-a-GCST90001397	rs1883832	C	T	0.6318	Unsw mem %B cell	TRUE	reported	igd	0.00577404	21.2267
4.94e-06	20	56790125	3657	-1.906	0.4167	ebi-a-GCST90001397	rs138380722	A	G	0.0007	Unsw mem %B cell	TRUE	reported	igd	0.00568848	20.9103
9.66e-06	22	32003463	3657	0.852	0.1923	ebi-a-GCST90001397	rs146720368	T	C	0.0042	Unsw mem %B cell	TRUE	reported	igd	0.00533913	19.6193
8.58e-06	1	8009985	3656	-0.3814	0.08558	ebi-a-GCST90001398	rs75766272	T	C	0.0201	Unsw mem AC	TRUE	reported	igd	0.00540328	19.8509
7.43e-06	4	55923201	3656	-0.2347	0.05231	ebi-a-GCST90001398	rs11737576	T	C	0.0584	Unsw mem AC	TRUE	reported	igd	0.00547603	20.1196
8.29e-06	6	40981212	3656	0.3026	0.06778	ebi-a-GCST90001398	rs79831025	G	C	0.0334	Unsw mem AC	TRUE	reported	igd	0.0054221	19.9204
9.73e-07	6	167859623	3656	-0.1331	0.02714	ebi-a-GCST90001398	rs4076316	A	T	0.3005	Unsw mem AC	TRUE	reported	igd	0.00653556	24.038
8.7e-06	7	7871676	3656	0.5999	0.1347	ebi-a-GCST90001398	rs144625305	T	C	0.0086	Unsw mem AC	TRUE	reported	igd	0.00539593	19.8237
6.41e-06	8	103767171	3656	0.2056	0.04549	ebi-a-GCST90001398	rs2436878	G	A	0.077	Unsw mem AC	TRUE	reported	igd	0.00555633	20.4163
4e-06	8	89432719	3656	-0.2912	0.06306	ebi-a-GCST90001398	rs118092259	G	T	0.0414	Unsw mem AC	TRUE	reported	igd	0.00579886	21.3126
5.42e-06	9	808529	3656	0.1114	0.02446	ebi-a-GCST90001398	rs11794578	G	T	0.4521	Unsw mem AC	TRUE	reported	igd	0.0056415	20.731
2.19e-06	12	119727983	3656	-0.1468	0.03096	ebi-a-GCST90001398	rs112839090	A	G	0.1972	Unsw mem AC	TRUE	reported	igd	0.00611197	22.4705
8.62e-09	13	108993494	3656	0.1523	0.02639	ebi-a-GCST90001398	rs12874404	G	A	0.3256	Unsw mem AC	TRUE	reported	igd	0.00902768	33.2877
6.09e-07	13	46224092	3656	1.924	0.3849	ebi-a-GCST90001398	rs557577736	G	A	0.001	Unsw mem AC	TRUE	reported	igd	0.00678813	24.9733
3.43e-06	13	70325772	3656	0.4126	0.08871	ebi-a-GCST90001398	rs145371905	T	G	0.0194	Unsw mem AC	TRUE	reported	igd	0.00588227	21.621
2.09e-08	13	50212885	3656	0.4968	0.08845	ebi-a-GCST90001398	rs73192651	T	C	0.02	Unsw mem AC	TRUE	reported	igd	0.00855519	31.5304
8.87e-08	14	96205838	3656	0.3067	0.05723	ebi-a-GCST90001398	rs77762131	C	G	0.045	Unsw mem AC	TRUE	reported	igd	0.00779427	28.704
2.71e-06	14	77579227	3656	0.268	0.05703	ebi-a-GCST90001398	rs143666202	A	G	0.0502	Unsw mem AC	TRUE	reported	igd	0.00600401	22.0712
6.71e-07	14	94936964	3656	-0.123	0.02471	ebi-a-GCST90001398	rs8014978	C	T	0.5737	Unsw mem AC	TRUE	reported	igd	0.00673171	24.7644
6.63e-06	16	8963504	3656	-0.1813	0.04019	ebi-a-GCST90001398	rs880311	T	C	0.1034	Unsw mem AC	TRUE	reported	igd	0.00553532	20.3386
4.21e-06	17	2714118	3656	-0.1112	0.02412	ebi-a-GCST90001398	rs11657118	C	T	0.475	Unsw mem AC	TRUE	reported	igd	0.00578005	21.2431
2.95e-06	19	14885525	3656	0.1184	0.02528	ebi-a-GCST90001398	rs12461001	A	G	0.6291	Unsw mem AC	TRUE	reported	igd	0.0059641	21.9236
7.43e-06	19	14993354	3656	-0.2602	0.05799	ebi-a-GCST90001398	rs7254039	A	G	0.0435	Unsw mem AC	TRUE	reported	igd	0.00547668	20.122
3.66e-07	20	44730245	3656	-0.1345	0.02641	ebi-a-GCST90001398	rs6032660	A	G	0.6359	Unsw mem AC	TRUE	reported	igd	0.0070442	25.9221
5.76e-06	22	22613458	3656	0.214	0.04712	ebi-a-GCST90001398	rs55712190	T	C	0.074	Unsw mem AC	TRUE	reported	igd	0.00561006	20.6148
6.61e-06	1	233049739	3657	-0.6497	0.144	ebi-a-GCST90001399	rs76625665	T	G	0.0068	IgD- CD27- %B cell	TRUE	reported	igd	0.0055356	20.3453
3.14e-06	2	147859010	3657	0.3455	0.07401	ebi-a-GCST90001399	rs116473015	T	C	0.029	IgD- CD27- %B cell	TRUE	reported	igd	0.00592393	21.781
6.97e-06	3	125931267	3657	-0.1134	0.02519	ebi-a-GCST90001399	rs9842571	A	G	0.554	IgD- CD27- %B cell	TRUE	reported	igd	0.00551118	20.255
5.92e-11	3	32533246	3657	-0.3526	0.05371	ebi-a-GCST90001399	rs35574803	C	T	0.0562	IgD- CD27- %B cell	TRUE	reported	igd	0.0116477	43.0742
3.81e-06	4	25037515	3657	0.7602	0.1642	ebi-a-GCST90001399	rs79430021	A	G	0.006	IgD- CD27- %B cell	TRUE	reported	igd	0.00582702	21.4226
4.73e-06	7	44284783	3657	0.1158	0.02527	ebi-a-GCST90001399	rs35661323	T	C	0.5505	IgD- CD27- %B cell	TRUE	reported	igd	0.00570946	20.9879
2.13e-09	12	6553016	3657	0.1466	0.02442	ebi-a-GCST90001399	rs2250246	G	A	0.5339	IgD- CD27- %B cell	TRUE	reported	igd	0.00975872	36.0196
2.61e-06	17	38075426	3657	-0.1297	0.02756	ebi-a-GCST90001399	rs7224129	A	G	0.4751	IgD- CD27- %B cell	TRUE	reported	igd	0.00601969	22.1352
2.77e-06	17	80484139	3657	-0.1678	0.03574	ebi-a-GCST90001399	rs11658240	G	A	0.1362	IgD- CD27- %B cell	TRUE	reported	igd	0.00599156	22.0312
9.41e-06	17	8030165	3657	-0.12	0.02705	ebi-a-GCST90001399	rs7209088	G	C	0.2786	IgD- CD27- %B cell	TRUE	reported	igd	0.00535269	19.6694
1.7e-06	18	37553257	3657	0.4671	0.09743	ebi-a-GCST90001399	rs72897237	C	T	0.0161	IgD- CD27- %B cell	TRUE	reported	igd	0.0062458	22.9719
5.52e-06	19	14389948	3657	-0.1226	0.02695	ebi-a-GCST90001399	rs645554	A	G	0.2811	IgD- CD27- %B cell	TRUE	reported	igd	0.00562714	20.6836
7.2e-50	20	44747947	3657	0.3898	0.02585	ebi-a-GCST90001399	rs4810485	G	T	0.6314	IgD- CD27- %B cell	TRUE	reported	igd	0.0585383	227.261
2.21e-06	20	42024537	3657	0.1776	0.03746	ebi-a-GCST90001399	rs6073079	A	G	0.12	IgD- CD27- %B cell	TRUE	reported	igd	0.00610892	22.4653
2.37e-07	20	44511627	3657	-0.1811	0.03498	ebi-a-GCST90001399	rs11086984	T	C	0.1514	IgD- CD27- %B cell	TRUE	reported	igd	0.00727614	26.7892
8.39e-06	21	38699025	3657	0.2217	0.0497	ebi-a-GCST90001399	rs62223906	T	C	0.0649	IgD- CD27- %B cell	TRUE	reported	igd	0.00541174	19.8875
7.4e-07	4	178658413	3657	-0.3043	0.06135	ebi-a-GCST90001400	rs71615254	C	A	0.0406	IgD+ AC	TRUE	reported	igd	0.00668248	24.5888
3.74e-06	6	100821460	3657	2.08	0.4491	ebi-a-GCST90001400	rs12197153	A	G	0.0007	IgD+ AC	TRUE	reported	igd	0.00583144	21.4389
4.39e-06	6	67039330	3657	0.1254	0.02726	ebi-a-GCST90001400	rs9354413	C	T	0.2963	IgD+ AC	TRUE	reported	igd	0.00575324	21.1498
6.22e-06	7	21321670	3657	-0.2583	0.05708	ebi-a-GCST90001400	rs2390504	A	G	0.0485	IgD+ AC	TRUE	reported	igd	0.00556841	20.4665
5.73e-06	7	106139682	3657	-0.3853	0.08481	ebi-a-GCST90001400	rs146233710	G	C	0.0221	IgD+ AC	TRUE	reported	igd	0.00561222	20.6284
1.28e-07	8	2044843	3657	-0.2314	0.04374	ebi-a-GCST90001400	rs150663332	T	C	0.0839	IgD+ AC	TRUE	reported	igd	0.00759509	27.9725
5.12e-06	8	102068804	3657	0.1185	0.02595	ebi-a-GCST90001400	rs3019260	A	C	0.3173	IgD+ AC	TRUE	reported	igd	0.0056698	20.8413
2.71e-06	10	102955294	3657	0.1309	0.02785	ebi-a-GCST90001400	rs701839	G	A	0.7123	IgD+ AC	TRUE	reported	igd	0.00600466	22.0796
1.15e-06	10	125485345	3657	0.8269	0.1697	ebi-a-GCST90001400	rs189761842	T	C	0.0055	IgD+ AC	TRUE	reported	igd	0.0064507	23.7304
8.43e-06	13	100023905	3657	-0.9845	0.2207	ebi-a-GCST90001400	rs116906133	G	A	0.0037	IgD+ AC	TRUE	reported	igd	0.00541184	19.8879
1.53e-07	13	108960188	3657	0.1284	0.02442	ebi-a-GCST90001400	rs4145212	A	T	0.5405	IgD+ AC	TRUE	reported	igd	0.00750314	27.6313
6.86e-07	14	22954777	3657	-0.1332	0.02679	ebi-a-GCST90001400	rs3811215	T	G	0.3033	IgD+ AC	TRUE	reported	igd	0.00671448	24.7073
3.47e-06	15	25171150	3657	0.1525	0.03281	ebi-a-GCST90001400	rs11638959	A	G	0.1557	IgD+ AC	TRUE	reported	igd	0.00587279	21.5918
5.76e-06	16	84305239	3657	1.831	0.4032	ebi-a-GCST90001400	rs143176410	C	G	0.001	IgD+ AC	TRUE	reported	igd	0.00560749	20.611
7.77e-07	17	2716535	3657	-0.1212	0.02449	ebi-a-GCST90001400	rs11653761	T	G	0.5919	IgD+ AC	TRUE	reported	igd	0.00665279	24.4788
5.12e-09	17	38038391	3657	-0.1669	0.0285	ebi-a-GCST90001400	rs62067029	T	A	0.4148	IgD+ AC	TRUE	reported	igd	0.00929061	34.2756
9.1e-06	17	74280991	3657	0.2021	0.04547	ebi-a-GCST90001400	rs67017503	A	C	0.0759	IgD+ AC	TRUE	reported	igd	0.00537301	19.7445
3.43e-06	19	14885525	3657	0.1175	0.02527	ebi-a-GCST90001400	rs12461001	A	G	0.6292	IgD+ AC	TRUE	reported	igd	0.00587733	21.6087
8.15e-06	20	56359017	3657	0.522	0.1168	ebi-a-GCST90001400	rs77110486	T	C	0.0107	IgD+ AC	TRUE	reported	igd	0.00543206	19.9626
4.45e-06	1	29035758	3656	-0.1238	0.02692	ebi-a-GCST90001401	rs61786059	T	G	0.3135	IgD- CD27- AC	TRUE	reported	igd	0.00575148	21.1375
3.21e-06	1	217233446	3656	0.2278	0.04884	ebi-a-GCST90001401	rs7518494	A	G	0.9334	IgD- CD27- AC	TRUE	reported	igd	0.00591525	21.743
4.89e-06	1	113524501	3656	-0.3205	0.07004	ebi-a-GCST90001401	rs185621536	T	C	0.0312	IgD- CD27- AC	TRUE	reported	igd	0.00569478	20.9279
7.36e-06	1	10083709	3656	-0.1387	0.0309	ebi-a-GCST90001401	rs12129123	T	C	0.2221	IgD- CD27- AC	TRUE	reported	igd	0.00548079	20.1372
4.18e-06	1	41379583	3656	0.2313	0.05018	ebi-a-GCST90001401	rs72953104	G	C	0.0643	IgD- CD27- AC	TRUE	reported	igd	0.00577786	21.235
8.21e-06	1	160254955	3656	-0.2567	0.05748	ebi-a-GCST90001401	rs113442137	A	G	0.0472	IgD- CD27- AC	TRUE	reported	igd	0.00542562	19.9334
1.24e-06	2	64865804	3656	-0.1216	0.02504	ebi-a-GCST90001401	rs11688492	C	T	0.5196	IgD- CD27- AC	TRUE	reported	igd	0.00640914	23.5701
6.15e-06	2	56616595	3656	-0.1375	0.03037	ebi-a-GCST90001401	rs7606024	A	T	0.7882	IgD- CD27- AC	TRUE	reported	igd	0.00557547	20.487
1.03e-06	2	66709035	3656	-0.2787	0.05695	ebi-a-GCST90001401	rs114551034	A	G	0.0509	IgD- CD27- AC	TRUE	reported	igd	0.00650796	23.9358
2.02e-07	3	32533246	3656	-0.2808	0.05393	ebi-a-GCST90001401	rs35574803	C	T	0.0562	IgD- CD27- AC	TRUE	reported	igd	0.00736069	27.0954
9.96e-06	3	60476875	3656	-0.263	0.05944	ebi-a-GCST90001401	rs13099360	G	A	0.0466	IgD- CD27- AC	TRUE	reported	igd	0.00532633	19.5666
8.37e-06	4	38152090	3656	0.173	0.03878	ebi-a-GCST90001401	rs59951351	T	A	0.1171	IgD- CD27- AC	TRUE	reported	igd	0.00541393	19.8902
5.96e-06	5	22936562	3656	0.6631	0.1462	ebi-a-GCST90001401	rs74356874	A	G	0.0066	IgD- CD27- AC	TRUE	reported	igd	0.00559526	20.5601
1.62e-06	8	96356983	3656	0.3826	0.07964	ebi-a-GCST90001401	rs144306835	A	G	0.0234	IgD- CD27- AC	TRUE	reported	igd	0.00627319	23.0669
5.77e-07	9	4162626	3656	0.2796	0.05583	ebi-a-GCST90001401	rs112432445	A	G	0.0528	IgD- CD27- AC	TRUE	reported	igd	0.0068134	25.0669
9.28e-06	9	25294308	3656	-0.3304	0.07442	ebi-a-GCST90001401	rs78763642	A	G	0.0279	IgD- CD27- AC	TRUE	reported	igd	0.0053624	19.6999
6.19e-06	10	28340929	3656	0.6463	0.1428	ebi-a-GCST90001401	rs117493606	G	T	0.009	IgD- CD27- AC	TRUE	reported	igd	0.00557159	20.4727
8.65e-06	12	77551907	3656	-0.1795	0.0403	ebi-a-GCST90001401	rs117833074	C	T	0.1146	IgD- CD27- AC	TRUE	reported	igd	0.00539712	19.8281
6.5e-06	12	6649099	3656	-0.1467	0.03249	ebi-a-GCST90001401	rs1047792	T	G	0.176	IgD- CD27- AC	TRUE	reported	igd	0.00554549	20.3762
3.13e-08	12	6553016	3656	0.1359	0.02451	ebi-a-GCST90001401	rs2250246	G	A	0.5341	IgD- CD27- AC	TRUE	reported	igd	0.00833891	30.7266
8.2e-06	13	47527957	3656	-0.1109	0.02482	ebi-a-GCST90001401	rs11843493	C	A	0.4944	IgD- CD27- AC	TRUE	reported	igd	0.00543111	19.9536
3.97e-06	17	63135589	3656	-0.2897	0.0627	ebi-a-GCST90001401	rs421516	A	C	0.9583	IgD- CD27- AC	TRUE	reported	igd	0.00580533	21.3366
5.04e-06	18	60852258	3656	-0.1204	0.02636	ebi-a-GCST90001401	rs11661511	C	T	0.6704	IgD- CD27- AC	TRUE	reported	igd	0.00567394	20.8509
5.33e-06	19	1930174	3656	-0.2296	0.05036	ebi-a-GCST90001401	rs72977632	A	T	0.0643	IgD- CD27- AC	TRUE	reported	igd	0.00565332	20.7747
3.39e-06	19	16409903	3656	0.1135	0.0244	ebi-a-GCST90001401	rs406298	G	C	0.5327	IgD- CD27- AC	TRUE	reported	igd	0.0058836	21.6259
1.95e-06	20	47313887	3656	0.3825	0.08026	ebi-a-GCST90001401	rs77126700	C	T	0.0239	IgD- CD27- AC	TRUE	reported	igd	0.00617403	22.7001
1.64e-27	20	44749251	3656	0.2841	0.02593	ebi-a-GCST90001401	rs4239702	C	T	0.6002	IgD- CD27- AC	TRUE	reported	igd	0.0317907	119.977
9.36e-06	22	50710633	3656	-0.1107	0.02495	ebi-a-GCST90001401	rs909692	G	C	0.4683	IgD- CD27- AC	TRUE	reported	igd	0.00535569	19.6751
6.95e-07	22	48376963	3656	-0.1733	0.03486	ebi-a-GCST90001401	rs9615714	G	A	0.1421	IgD- CD27- AC	TRUE	reported	igd	0.00671445	24.7004
2.37e-06	1	233045963	3657	-0.5733	0.1213	ebi-a-GCST90001402	rs72757888	T	C	0.01	Sw mem %B cell	TRUE	reported	igd	0.00607117	22.3257
3.59e-06	1	150958133	3657	0.1189	0.02561	ebi-a-GCST90001402	rs11204752	C	T	0.5387	Sw mem %B cell	TRUE	reported	igd	0.00585959	21.543
7.14e-06	2	136974257	3657	0.1327	0.02951	ebi-a-GCST90001402	rs1519529	G	C	0.2363	Sw mem %B cell	TRUE	reported	igd	0.005499	20.21
8.49e-06	3	106834795	3657	-1.348	0.3023	ebi-a-GCST90001402	rs138919897	G	A	0.0019	Sw mem %B cell	TRUE	reported	igd	0.00540784	19.8731
1.75e-06	4	164291862	3657	1.008	0.2105	ebi-a-GCST90001402	rs55658041	T	G	0.0037	Sw mem %B cell	TRUE	reported	igd	0.00623128	22.9181
4.4e-07	5	144608340	3657	-0.1414	0.02795	ebi-a-GCST90001402	rs17405603	T	A	0.2841	Sw mem %B cell	TRUE	reported	igd	0.00694994	25.5798
6.85e-06	5	165597506	3657	-0.1286	0.02855	ebi-a-GCST90001402	rs830682	C	T	0.7383	Sw mem %B cell	TRUE	reported	igd	0.00551749	20.2783
1.1e-06	6	31313054	3657	-0.1543	0.0316	ebi-a-GCST90001402	rs9265880	C	T	0.4717	Sw mem %B cell	TRUE	reported	igd	0.00647755	23.8298
2.25e-06	8	119323401	3657	0.1522	0.03212	ebi-a-GCST90001402	rs2450220	T	C	0.816	Sw mem %B cell	TRUE	reported	igd	0.00610232	22.4409
1.11e-06	9	2570753	3657	-0.4624	0.09477	ebi-a-GCST90001402	rs140191306	T	C	0.0179	Sw mem %B cell	TRUE	reported	igd	0.00646772	23.7934
6.11e-06	11	90592716	3657	-0.1181	0.02607	ebi-a-GCST90001402	rs2105800	A	G	0.4881	Sw mem %B cell	TRUE	reported	igd	0.00558036	20.5107
7.31e-07	12	110228055	3657	-0.407	0.08203	ebi-a-GCST90001402	rs11068290	T	C	0.0231	Sw mem %B cell	TRUE	reported	igd	0.00668659	24.604
3.74e-06	17	51764168	3657	0.1985	0.04285	ebi-a-GCST90001402	rs114917376	G	A	0.0958	Sw mem %B cell	TRUE	reported	igd	0.00583382	21.4478
5.43e-07	17	77637123	3657	0.1769	0.03524	ebi-a-GCST90001402	rs73426855	C	T	0.1471	Sw mem %B cell	TRUE	reported	igd	0.00684347	25.1853
5.51e-06	1	165680636	3656	-0.2707	0.05949	ebi-a-GCST90001403	rs142587763	T	C	0.0435	Sw mem AC	TRUE	reported	igd	0.00563157	20.6943
2.2e-06	2	36720835	3656	0.3537	0.07458	ebi-a-GCST90001403	rs115414430	G	C	0.0286	Sw mem AC	TRUE	reported	igd	0.00611442	22.4796
1.35e-06	2	136967396	3656	0.1511	0.03122	ebi-a-GCST90001403	rs1519526	C	T	0.1957	Sw mem AC	TRUE	reported	igd	0.00636624	23.4113
3.02e-06	2	238554657	3656	0.1458	0.03118	ebi-a-GCST90001403	rs7595246	C	T	0.1893	Sw mem AC	TRUE	reported	igd	0.00594521	21.8537
6.66e-06	3	186485863	3656	0.1794	0.03978	ebi-a-GCST90001403	rs73185679	C	T	0.1041	Sw mem AC	TRUE	reported	igd	0.00553222	20.3272
5.91e-06	3	8492010	3656	0.3583	0.07898	ebi-a-GCST90001403	rs141352577	T	C	0.0235	Sw mem AC	TRUE	reported	igd	0.00559777	20.5694
4.61e-06	3	104146883	3656	-1.838	0.4006	ebi-a-GCST90001403	rs115218350	A	T	0.0008	Sw mem AC	TRUE	reported	igd	0.00572492	21.0393
1.88e-06	4	94935625	3656	0.481	0.1008	ebi-a-GCST90001403	rs80076964	C	G	0.0141	Sw mem AC	TRUE	reported	igd	0.00618965	22.7579
7.07e-06	4	25771115	3656	0.1212	0.02695	ebi-a-GCST90001403	rs4697617	A	G	0.7103	Sw mem AC	TRUE	reported	igd	0.00550156	20.2139
9.5e-06	5	11308990	3656	0.1223	0.02758	ebi-a-GCST90001403	rs452973	T	G	0.2705	Sw mem AC	TRUE	reported	igd	0.00534969	19.6529
4.54e-06	6	167859623	3656	-0.1251	0.02725	ebi-a-GCST90001403	rs4076316	A	T	0.3005	Sw mem AC	TRUE	reported	igd	0.00573164	21.0642
8.87e-06	6	50598963	3656	0.1297	0.02914	ebi-a-GCST90001403	rs1161387	G	C	0.286	Sw mem AC	TRUE	reported	igd	0.00538949	19.7999
3.37e-06	7	40554169	3656	-0.1161	0.02496	ebi-a-GCST90001403	rs60508745	C	T	0.5137	Sw mem AC	TRUE	reported	igd	0.0058831	21.6241
6.83e-07	8	144986103	3656	-0.1238	0.02489	ebi-a-GCST90001403	rs11777835	C	T	0.5715	Sw mem AC	TRUE	reported	igd	0.00672135	24.726
2.15e-06	8	118851954	3656	-0.2543	0.05357	ebi-a-GCST90001403	rs62521107	T	C	0.058	Sw mem AC	TRUE	reported	igd	0.00612597	22.5223
1.02e-06	10	53764740	3656	-0.1356	0.02771	ebi-a-GCST90001403	rs2454536	C	T	0.283	Sw mem AC	TRUE	reported	igd	0.00650736	23.9336
7.87e-07	13	42337460	3656	0.7964	0.161	ebi-a-GCST90001403	rs192544457	A	G	0.006	Sw mem AC	TRUE	reported	igd	0.00664825	24.4553
1.78e-06	13	47809629	3656	0.16	0.03344	ebi-a-GCST90001403	rs73178168	T	C	0.1703	Sw mem AC	TRUE	reported	igd	0.00622286	22.8807
7.43e-08	13	108957063	3656	0.1323	0.02454	ebi-a-GCST90001403	rs9520836	G	A	0.5044	Sw mem AC	TRUE	reported	igd	0.00788725	29.0491
2.65e-07	17	2716535	3656	-0.1273	0.02469	ebi-a-GCST90001403	rs11653761	T	G	0.592	Sw mem AC	TRUE	reported	igd	0.00721875	26.5691
3.03e-06	17	63135589	3656	-0.2923	0.06252	ebi-a-GCST90001403	rs421516	A	C	0.9583	Sw mem AC	TRUE	reported	igd	0.00594326	21.8465
7.28e-06	18	46442174	3656	0.9179	0.2043	ebi-a-GCST90001403	rs117605782	A	G	0.0034	Sw mem AC	TRUE	reported	igd	0.00549106	20.1751
5.05e-06	21	14412199	3656	-0.7487	0.1638	ebi-a-GCST90001403	rs149462070	C	A	0.0056	Sw mem AC	TRUE	reported	igd	0.00568207	20.8809
9.03e-07	21	42362418	3656	-0.5466	0.1111	ebi-a-GCST90001403	rs77741094	G	C	0.0126	Sw mem AC	TRUE	reported	igd	0.00657717	24.1921
6.52e-06	22	32570873	3656	-0.1828	0.04049	ebi-a-GCST90001403	rs5994482	G	C	0.103	Sw mem AC	TRUE	reported	igd	0.00554417	20.3713
2.52e-06	1	242186219	3658	-0.9069	0.1924	ebi-a-GCST90001404	rs187723151	A	G	0.004	PB/PC %B cell	TRUE	reported	igd	0.00603719	22.206
3.15e-07	1	213100225	3658	-0.1287	0.02511	ebi-a-GCST90001404	rs2792563	A	G	0.5671	PB/PC %B cell	TRUE	reported	igd	0.00713037	26.2559
6.01e-06	2	235278654	3658	-1.507	0.3325	ebi-a-GCST90001404	rs150152228	G	A	0.0012	PB/PC %B cell	TRUE	reported	igd	0.00558428	20.5308
4.45e-06	4	143873369	3658	0.4869	0.1059	ebi-a-GCST90001404	rs79423067	T	A	0.0149	PB/PC %B cell	TRUE	reported	igd	0.00574568	21.1276
3.47e-06	4	144419847	3658	0.3286	0.07069	ebi-a-GCST90001404	rs78804535	T	C	0.0316	PB/PC %B cell	TRUE	reported	igd	0.00587243	21.5964
4.75e-06	5	148927495	3658	0.1711	0.03733	ebi-a-GCST90001404	rs140642786	A	G	0.1223	PB/PC %B cell	TRUE	reported	igd	0.00571023	20.9965
3.16e-06	5	163177849	3658	-0.1749	0.03747	ebi-a-GCST90001404	rs2019885	C	T	0.1211	PB/PC %B cell	TRUE	reported	igd	0.00592092	21.7758
5.95e-06	5	148172599	3658	0.1159	0.02556	ebi-a-GCST90001404	rs193552	T	A	0.6506	PB/PC %B cell	TRUE	reported	igd	0.00558943	20.5498
1.31e-06	5	60527506	3658	-0.2427	0.05008	ebi-a-GCST90001404	rs34629	A	G	0.0633	PB/PC %B cell	TRUE	reported	igd	0.00637952	23.4733
4.85e-06	6	5266557	3658	0.5	0.1092	ebi-a-GCST90001404	rs61294310	G	A	0.0124	PB/PC %B cell	TRUE	reported	igd	0.00569861	20.9535
8.67e-06	6	145631063	3658	0.2127	0.04774	ebi-a-GCST90001404	rs11754551	C	T	0.0681	PB/PC %B cell	TRUE	reported	igd	0.00539729	19.8396
3.54e-06	7	71338898	3658	0.5592	0.1204	ebi-a-GCST90001404	rs78370279	G	A	0.0104	PB/PC %B cell	TRUE	reported	igd	0.00586252	21.5598
4.69e-06	8	24549984	3658	0.3429	0.07479	ebi-a-GCST90001404	rs74326785	C	T	0.0279	PB/PC %B cell	TRUE	reported	igd	0.00571368	21.0092
3.71e-08	8	16074805	3658	0.3534	0.06406	ebi-a-GCST90001404	rs138542577	C	G	0.0376	PB/PC %B cell	TRUE	reported	igd	0.0082512	30.4174
3.1e-06	8	118447297	3658	-0.1199	0.02567	ebi-a-GCST90001404	rs4458909	A	G	0.3324	PB/PC %B cell	TRUE	reported	igd	0.00592871	21.8046
6.49e-06	9	92219945	3658	-0.2223	0.04922	ebi-a-GCST90001404	rs3138500	T	C	0.0678	PB/PC %B cell	TRUE	reported	igd	0.00554545	20.3872
3.78e-07	10	130483163	3658	-0.1669	0.0328	ebi-a-GCST90001404	rs12412378	A	C	0.1607	PB/PC %B cell	TRUE	reported	igd	0.00702843	25.8778
4.23e-06	10	73504848	3658	-0.257	0.05578	ebi-a-GCST90001404	rs185836310	C	T	0.051	PB/PC %B cell	TRUE	reported	igd	0.00576969	21.2164
6.25e-06	11	129797755	3658	-0.4648	0.1027	ebi-a-GCST90001404	rs76195952	T	C	0.0142	PB/PC %B cell	TRUE	reported	igd	0.0055683	20.4717
7.61e-07	11	117526440	3658	1.708	0.3449	ebi-a-GCST90001404	rs55728331	A	G	0.0015	PB/PC %B cell	TRUE	reported	igd	0.00665953	24.5105
3.02e-06	12	6409619	3658	0.1576	0.0337	ebi-a-GCST90001404	rs10849436	A	G	0.1595	PB/PC %B cell	TRUE	reported	igd	0.0059432	21.8582
4.52e-06	15	34006114	3658	0.2879	0.06268	ebi-a-GCST90001404	rs62012610	C	G	0.0381	PB/PC %B cell	TRUE	reported	igd	0.00573435	21.0857
5.43e-06	16	82103595	3658	-0.2036	0.0447	ebi-a-GCST90001404	rs8191161	C	G	0.0832	PB/PC %B cell	TRUE	reported	igd	0.0056395	20.7349
4.57e-07	16	59861376	3658	-0.1407	0.02784	ebi-a-GCST90001404	rs12709039	A	C	0.7365	PB/PC %B cell	TRUE	reported	igd	0.00693401	25.5277
7.46e-06	17	52836239	3658	0.4702	0.1048	ebi-a-GCST90001404	rs80148662	A	G	0.0137	PB/PC %B cell	TRUE	reported	igd	0.00547288	20.1189
1.8e-06	19	56065534	3658	0.154	0.03221	ebi-a-GCST90001404	rs186329	C	T	0.1706	PB/PC %B cell	TRUE	reported	igd	0.00621027	22.8466
7.74e-06	21	16916284	3658	-0.1288	0.02877	ebi-a-GCST90001404	rs8132059	T	C	0.2243	PB/PC %B cell	TRUE	reported	igd	0.00544923	20.0315
6.52e-07	22	19729361	3658	0.1338	0.02685	ebi-a-GCST90001404	rs11089305	G	A	0.2881	PB/PC %B cell	TRUE	reported	igd	0.00674282	24.8191
1.91e-06	1	102294391	3657	1.467	0.3075	ebi-a-GCST90001405	rs80297308	T	C	0.0015	PB/PC AC	TRUE	reported	igd	0.00618515	22.7474
5.95e-06	1	199586940	3657	0.1124	0.02479	ebi-a-GCST90001405	rs10800645	A	G	0.5844	PB/PC AC	TRUE	reported	igd	0.00559011	20.5467
2.9e-06	2	121699864	3657	2.692	0.5745	ebi-a-GCST90001405	rs74458303	A	G	0.0004	PB/PC AC	TRUE	reported	igd	0.00596823	21.9448
3.03e-06	2	187165335	3657	2.566	0.5486	ebi-a-GCST90001405	rs148362575	T	A	0.0008	PB/PC AC	TRUE	reported	igd	0.00594684	21.8657
7.02e-06	3	188082431	3657	0.7633	0.1696	ebi-a-GCST90001405	rs148389014	T	C	0.0051	PB/PC AC	TRUE	reported	igd	0.00550827	20.2442
5.68e-06	3	117331256	3657	1.671	0.3677	ebi-a-GCST90001405	rs116540222	T	C	0.0011	PB/PC AC	TRUE	reported	igd	0.00561559	20.6409
7.45e-06	3	957228	3657	-0.2902	0.06467	ebi-a-GCST90001405	rs149048155	C	A	0.036	PB/PC AC	TRUE	reported	igd	0.0054762	20.1257
3.53e-06	4	168102710	3657	0.3653	0.07865	ebi-a-GCST90001405	rs62353585	C	T	0.0227	PB/PC AC	TRUE	reported	igd	0.00586439	21.5608
4.06e-06	5	179574693	3657	-0.1773	0.03843	ebi-a-GCST90001405	rs76709581	C	T	0.1061	PB/PC AC	TRUE	reported	igd	0.0057867	21.2735
7.1e-06	5	1297918	3657	0.1236	0.02749	ebi-a-GCST90001405	rs7449190	C	T	0.7401	PB/PC AC	TRUE	reported	igd	0.00549754	20.2046
1.74e-06	6	5266557	3657	0.5137	0.1072	ebi-a-GCST90001405	rs61294310	G	A	0.0124	PB/PC AC	TRUE	reported	igd	0.00624002	22.9505
8.54e-06	6	8860293	3657	-0.1344	0.03016	ebi-a-GCST90001405	rs4506076	C	A	0.8043	PB/PC AC	TRUE	reported	igd	0.00540081	19.8472
5.43e-06	8	39638049	3657	0.4466	0.09807	ebi-a-GCST90001405	rs149559870	T	C	0.0157	PB/PC AC	TRUE	reported	igd	0.00563877	20.7266
2.1e-06	8	24520468	3657	0.4919	0.1035	ebi-a-GCST90001405	rs74565954	T	C	0.0135	PB/PC AC	TRUE	reported	igd	0.00613866	22.5754
2.79e-06	8	118376967	3657	-0.1239	0.02639	ebi-a-GCST90001405	rs62519719	A	G	0.2815	PB/PC AC	TRUE	reported	igd	0.00599141	22.0306
7.19e-07	10	130483163	3657	-0.16	0.03222	ebi-a-GCST90001405	rs12412378	A	C	0.1608	PB/PC AC	TRUE	reported	igd	0.006698	24.6463
6.62e-06	14	23098304	3657	0.1086	0.02407	ebi-a-GCST90001405	rs1681588	C	T	0.5559	PB/PC AC	TRUE	reported	igd	0.00553569	20.3456
1.34e-06	16	65999760	3657	-0.3422	0.07069	ebi-a-GCST90001405	rs17765677	C	T	0.0304	PB/PC AC	TRUE	reported	igd	0.00636715	23.4211
6.56e-06	16	59859266	3657	-0.1228	0.02721	ebi-a-GCST90001405	rs7185719	G	C	0.732	PB/PC AC	TRUE	reported	igd	0.00553863	20.3565
7.58e-06	17	52797903	3657	0.3865	0.0862	ebi-a-GCST90001405	rs112471525	G	A	0.0189	PB/PC AC	TRUE	reported	igd	0.00546737	20.0931
8.82e-06	18	24475181	3657	0.1932	0.04342	ebi-a-GCST90001405	rs72883992	C	G	0.0807	PB/PC AC	TRUE	reported	igd	0.00538474	19.7878
7.79e-06	19	3443405	3657	-0.1145	0.02557	ebi-a-GCST90001405	rs4806937	A	C	0.3229	PB/PC AC	TRUE	reported	igd	0.00545318	20.0407
4.3e-06	20	53613034	3657	-0.1186	0.02577	ebi-a-GCST90001405	rs6014246	A	G	0.3112	PB/PC AC	TRUE	reported	igd	0.00575847	21.1691
1.19e-06	22	21022887	3657	0.1172	0.02408	ebi-a-GCST90001405	rs4820558	G	C	0.466	PB/PC AC	TRUE	reported	igd	0.00643596	23.6758
8.86e-06	22	35861208	3657	-0.1141	0.02564	ebi-a-GCST90001405	rs28652751	A	T	0.3179	PB/PC AC	TRUE	reported	igd	0.00538598	19.7924
6.6e-08	1	8009985	3657	-0.468	0.08646	ebi-a-GCST90001406	rs75766272	T	C	0.0201	Memory B cell %B cell	TRUE	reported	igd	0.00794823	29.2835
1.73e-07	1	89814066	3657	-0.1354	0.02587	ebi-a-GCST90001406	rs4658141	C	T	0.3805	Memory B cell %B cell	TRUE	reported	igd	0.00743496	27.3783
7.99e-06	1	16668240	3657	-1.002	0.224	ebi-a-GCST90001406	rs149876490	T	C	0.0027	Memory B cell %B cell	TRUE	reported	igd	0.00544183	19.9987
6.03e-08	1	150860471	3657	-0.138	0.02542	ebi-a-GCST90001406	rs7412746	T	C	0.5153	Memory B cell %B cell	TRUE	reported	igd	0.00799459	29.4557
5.45e-09	2	73868977	3657	0.3572	0.06109	ebi-a-GCST90001406	rs72635970	G	T	0.0444	Memory B cell %B cell	TRUE	reported	igd	0.00926225	34.17
9.69e-06	2	183843344	3657	0.426	0.09616	ebi-a-GCST90001406	rs116391651	A	G	0.0161	Memory B cell %B cell	TRUE	reported	igd	0.00533803	19.6152
4.67e-07	2	138420154	3657	0.2178	0.04314	ebi-a-GCST90001406	rs72844588	A	G	0.0913	Memory B cell %B cell	TRUE	reported	igd	0.00692172	25.4752
4.12e-06	3	16416145	3657	-0.1745	0.03783	ebi-a-GCST90001406	rs55710170	A	G	0.1181	Memory B cell %B cell	TRUE	reported	igd	0.0057846	21.2657
6.3e-06	4	47914545	3657	0.1306	0.02887	ebi-a-GCST90001406	rs60515154	T	C	0.7517	Memory B cell %B cell	TRUE	reported	igd	0.00556473	20.4529
3.1e-06	4	11590243	3657	-0.2768	0.05925	ebi-a-GCST90001406	rs35698683	G	A	0.0447	Memory B cell %B cell	TRUE	reported	igd	0.00593262	21.8131
7.27e-07	4	36385921	3657	-0.6233	0.1256	ebi-a-GCST90001406	rs77312528	G	T	0.0107	Memory B cell %B cell	TRUE	reported	igd	0.00668922	24.6137
2.13e-07	5	58050530	3657	-0.1351	0.02599	ebi-a-GCST90001406	rs895377	A	G	0.3683	Memory B cell %B cell	TRUE	reported	igd	0.00733459	27.006
2.44e-06	5	40183220	3657	0.1701	0.03602	ebi-a-GCST90001406	rs690488	A	C	0.8588	Memory B cell %B cell	TRUE	reported	igd	0.00606116	22.2886
8.61e-07	5	119742816	3657	0.9926	0.2014	ebi-a-GCST90001406	rs115405874	G	A	0.0037	Memory B cell %B cell	TRUE	reported	igd	0.00659826	24.2768
1.28e-06	6	37585447	3657	0.1256	0.0259	ebi-a-GCST90001406	rs62398379	C	T	0.4032	Memory B cell %B cell	TRUE	reported	igd	0.00638956	23.504
4.8e-06	6	32560667	3657	-0.1488	0.03249	ebi-a-GCST90001406	rs9270558	A	G	0.5249	Memory B cell %B cell	TRUE	reported	igd	0.00570293	20.9637
2.75e-07	6	129409652	3657	0.3141	0.06101	ebi-a-GCST90001406	rs9492229	C	T	0.9556	Memory B cell %B cell	TRUE	reported	igd	0.00719569	26.4909
7.96e-06	8	12933368	3657	0.115	0.02571	ebi-a-GCST90001406	rs633090	T	A	0.3414	Memory B cell %B cell	TRUE	reported	igd	0.00544123	19.9965
8.96e-06	9	2570753	3657	-0.4176	0.09392	ebi-a-GCST90001406	rs140191306	T	C	0.0179	Memory B cell %B cell	TRUE	reported	igd	0.00537698	19.7591
1.49e-06	10	26959594	3657	-1.082	0.2244	ebi-a-GCST90001406	rs145123647	T	C	0.003	Memory B cell %B cell	TRUE	reported	igd	0.0063173	23.2365
6.93e-06	11	132156175	3657	-0.1775	0.03942	ebi-a-GCST90001406	rs10750504	A	C	0.1135	Memory B cell %B cell	TRUE	reported	igd	0.00551363	20.264
6.72e-06	11	111318165	3657	0.1294	0.0287	ebi-a-GCST90001406	rs61896866	A	G	0.2428	Memory B cell %B cell	TRUE	reported	igd	0.00552805	20.3174
3.63e-06	12	2866164	3657	-0.4739	0.1022	ebi-a-GCST90001406	rs112570989	T	C	0.0149	Memory B cell %B cell	TRUE	reported	igd	0.00584522	21.4899
1.75e-06	13	98901269	3657	0.3691	0.07708	ebi-a-GCST90001406	rs9584780	C	T	0.0257	Memory B cell %B cell	TRUE	reported	igd	0.00623111	22.9175
1.14e-06	13	50147180	3657	0.4292	0.08807	ebi-a-GCST90001406	rs76477280	G	A	0.0206	Memory B cell %B cell	TRUE	reported	igd	0.00645249	23.737
2.26e-08	14	65713895	3657	0.2839	0.05066	ebi-a-GCST90001406	rs116844769	A	G	0.0662	Memory B cell %B cell	TRUE	reported	igd	0.00851455	31.3879
2.73e-06	14	96205838	3657	0.2733	0.05819	ebi-a-GCST90001406	rs77762131	C	G	0.045	Memory B cell %B cell	TRUE	reported	igd	0.00599578	22.0468
6.45e-06	18	54422995	3657	0.4209	0.09317	ebi-a-GCST90001406	rs72914692	A	G	0.018	Memory B cell %B cell	TRUE	reported	igd	0.00554963	20.3971
8.73e-06	19	53070617	3657	0.1104	0.02479	ebi-a-GCST90001406	rs329966	G	A	0.5425	Memory B cell %B cell	TRUE	reported	igd	0.005394	19.822
3.45e-06	2	181050023	3656	0.538	0.1157	ebi-a-GCST90001407	rs16867231	A	G	0.0108	Memory B cell AC	TRUE	reported	igd	0.00587937	21.6103
8.09e-06	4	120657899	3656	0.1198	0.0268	ebi-a-GCST90001407	rs10018308	G	A	0.3441	Memory B cell AC	TRUE	reported	igd	0.00543589	19.9713
1.68e-06	5	148410250	3656	2.504	0.522	ebi-a-GCST90001407	rs17708396	A	C	0.0005	Memory B cell AC	TRUE	reported	igd	0.00625456	22.998
5.39e-06	6	130514590	3656	-0.1641	0.03601	ebi-a-GCST90001407	rs12216018	T	C	0.1415	Memory B cell AC	TRUE	reported	igd	0.00564813	20.7555
7.27e-06	7	81370578	3656	0.1371	0.03052	ebi-a-GCST90001407	rs74565175	A	G	0.2009	Memory B cell AC	TRUE	reported	igd	0.0054892	20.1682
8.97e-06	9	129171041	3656	0.1235	0.02777	ebi-a-GCST90001407	rs77643931	G	T	0.2798	Memory B cell AC	TRUE	reported	igd	0.00538063	19.7672
6.27e-06	10	85447519	3656	0.1259	0.02783	ebi-a-GCST90001407	rs12763172	C	T	0.7213	Memory B cell AC	TRUE	reported	igd	0.00556666	20.4544
2.84e-06	10	53757050	3656	-0.1301	0.02775	ebi-a-GCST90001407	rs2879633	A	G	0.2884	Memory B cell AC	TRUE	reported	igd	0.00597612	21.968
5.81e-06	11	29448646	3656	0.305	0.06718	ebi-a-GCST90001407	rs36072728	T	C	0.0356	Memory B cell AC	TRUE	reported	igd	0.00560624	20.6007
2.69e-06	13	46224092	3656	1.829	0.3891	ebi-a-GCST90001407	rs557577736	G	A	0.001	Memory B cell AC	TRUE	reported	igd	0.00600734	22.0835
9.14e-11	13	108993494	3656	0.173	0.02661	ebi-a-GCST90001407	rs12874404	G	A	0.3256	Memory B cell AC	TRUE	reported	igd	0.0114289	42.244
1.36e-06	14	104600920	3656	-0.2972	0.06141	ebi-a-GCST90001407	rs61997631	G	C	0.0432	Memory B cell AC	TRUE	reported	igd	0.00636561	23.4089
2.95e-06	14	96205838	3656	0.2713	0.05795	ebi-a-GCST90001407	rs77762131	C	G	0.045	Memory B cell AC	TRUE	reported	igd	0.00595924	21.9056
1.9e-06	15	24733764	3656	1.204	0.2523	ebi-a-GCST90001407	rs139196765	G	A	0.0025	Memory B cell AC	TRUE	reported	igd	0.00619035	22.7604
2.94e-06	17	2716535	3656	-0.1161	0.02478	ebi-a-GCST90001407	rs11653761	T	G	0.592	Memory B cell AC	TRUE	reported	igd	0.00596837	21.9394
4.46e-07	22	45164171	3656	0.6102	0.1207	ebi-a-GCST90001407	rs144295598	A	G	0.0103	Memory B cell AC	TRUE	reported	igd	0.00694222	25.5442
1.22e-06	22	44688150	3656	-0.4235	0.08713	ebi-a-GCST90001407	rs9614226	G	T	0.9792	Memory B cell AC	TRUE	reported	igd	0.00642049	23.6121
1.28e-07	1	89814066	3657	0.1371	0.0259	ebi-a-GCST90001408	rs4658141	C	T	0.3805	Naive-mature B cell %B cell	TRUE	reported	igd	0.00760388	28.0051
2.75e-07	1	150860471	3657	0.1312	0.02547	ebi-a-GCST90001408	rs7412746	T	C	0.5153	Naive-mature B cell %B cell	TRUE	reported	igd	0.00720352	26.5199
9.55e-08	1	8009985	3657	0.463	0.0866	ebi-a-GCST90001408	rs75766272	T	C	0.0201	Naive-mature B cell %B cell	TRUE	reported	igd	0.00775568	28.5686
6.31e-06	1	16668240	3657	1.014	0.2243	ebi-a-GCST90001408	rs149876490	T	C	0.0027	Naive-mature B cell %B cell	TRUE	reported	igd	0.00555741	20.4258
8.5e-07	2	138420154	3657	-0.2131	0.04321	ebi-a-GCST90001408	rs72844588	A	G	0.0913	Naive-mature B cell %B cell	TRUE	reported	igd	0.00660685	24.3086
3.62e-06	2	169182294	3657	0.2616	0.05638	ebi-a-GCST90001408	rs13421263	T	C	0.0528	Naive-mature B cell %B cell	TRUE	reported	igd	0.00585263	21.5173
3.01e-08	2	73868977	3657	-0.3399	0.06121	ebi-a-GCST90001408	rs72635970	G	T	0.0444	Naive-mature B cell %B cell	TRUE	reported	igd	0.00836153	30.8191
9.81e-06	3	16416145	3657	0.1678	0.03789	ebi-a-GCST90001408	rs55710170	A	G	0.1181	Naive-mature B cell %B cell	TRUE	reported	igd	0.00533442	19.6019
6.17e-06	4	11590243	3657	0.2687	0.05935	ebi-a-GCST90001408	rs35698683	G	A	0.0447	Naive-mature B cell %B cell	TRUE	reported	igd	0.00557367	20.486
1.68e-06	4	36385921	3657	0.6035	0.1258	ebi-a-GCST90001408	rs77312528	G	T	0.0107	Naive-mature B cell %B cell	TRUE	reported	igd	0.0062538	23.0015
5.37e-07	5	119742816	3657	-1.013	0.2016	ebi-a-GCST90001408	rs115405874	G	A	0.0037	Naive-mature B cell %B cell	TRUE	reported	igd	0.00685685	25.2348
3.99e-06	5	40183220	3657	-0.1667	0.03608	ebi-a-GCST90001408	rs690488	A	C	0.8588	Naive-mature B cell %B cell	TRUE	reported	igd	0.00580344	21.3354
4.65e-07	5	58050530	3657	0.1314	0.02603	ebi-a-GCST90001408	rs895377	A	G	0.3683	Naive-mature B cell %B cell	TRUE	reported	igd	0.00691993	25.4686
1.46e-06	6	37585447	3657	-0.1251	0.02593	ebi-a-GCST90001408	rs62398379	C	T	0.4032	Naive-mature B cell %B cell	TRUE	reported	igd	0.00632454	23.2633
8.68e-07	6	129409652	3657	-0.3012	0.06111	ebi-a-GCST90001408	rs9492229	C	T	0.9556	Naive-mature B cell %B cell	TRUE	reported	igd	0.0065991	24.28
6.89e-06	6	32561093	3657	0.1477	0.03279	ebi-a-GCST90001408	rs9270578	A	G	0.5261	Naive-mature B cell %B cell	TRUE	reported	igd	0.0055176	20.2787
6.46e-06	8	12933368	3657	-0.1163	0.02575	ebi-a-GCST90001408	rs633090	T	A	0.3414	Naive-mature B cell %B cell	TRUE	reported	igd	0.00554708	20.3877
1.72e-06	10	26959594	3657	1.077	0.2247	ebi-a-GCST90001408	rs145123647	T	C	0.003	Naive-mature B cell %B cell	TRUE	reported	igd	0.00624282	22.9608
5.66e-06	11	111318165	3657	-0.1306	0.02874	ebi-a-GCST90001408	rs61896866	A	G	0.2428	Naive-mature B cell %B cell	TRUE	reported	igd	0.00561491	20.6384
4.91e-06	11	132133144	3657	0.1801	0.03937	ebi-a-GCST90001408	rs2334904	A	G	0.114	Naive-mature B cell %B cell	TRUE	reported	igd	0.00568976	20.9151
2.19e-06	12	2866164	3657	0.4852	0.1023	ebi-a-GCST90001408	rs112570989	T	C	0.0149	Naive-mature B cell %B cell	TRUE	reported	igd	0.00611367	22.4829
1.76e-06	13	50147180	3657	-0.4222	0.08821	ebi-a-GCST90001408	rs76477280	G	A	0.0206	Naive-mature B cell %B cell	TRUE	reported	igd	0.00622535	22.8962
5.2e-07	13	98901269	3657	-0.388	0.07717	ebi-a-GCST90001408	rs9584780	C	T	0.0257	Naive-mature B cell %B cell	TRUE	reported	igd	0.00686514	25.2656
9.3e-06	13	102612226	3657	0.1119	0.02521	ebi-a-GCST90001408	rs2476213	T	C	0.5659	Naive-mature B cell %B cell	TRUE	reported	igd	0.00535866	19.6914
3.1e-06	14	96205838	3657	-0.2722	0.05828	ebi-a-GCST90001408	rs77762131	C	G	0.045	Naive-mature B cell %B cell	TRUE	reported	igd	0.00592965	21.8022
4.08e-06	14	63009549	3657	-0.1154	0.025	ebi-a-GCST90001408	rs974368	A	G	0.5141	Naive-mature B cell %B cell	TRUE	reported	igd	0.00579273	21.2958
1.42e-07	14	65713895	3657	-0.2677	0.05076	ebi-a-GCST90001408	rs116844769	A	G	0.0662	Naive-mature B cell %B cell	TRUE	reported	igd	0.00754811	27.7982
5.72e-06	18	54422995	3657	-0.4239	0.0933	ebi-a-GCST90001408	rs72914692	A	G	0.018	Naive-mature B cell %B cell	TRUE	reported	igd	0.00561299	20.6313
6.42e-06	22	44674143	3657	-2.179	0.4823	ebi-a-GCST90001408	rs9614418	G	C	0.0005	Naive-mature B cell %B cell	TRUE	reported	igd	0.00555057	20.4006
4.37e-06	2	132741527	3656	-0.1159	0.02519	ebi-a-GCST90001409	rs139077655	T	C	0.382	Naive-mature B cell AC	TRUE	reported	igd	0.00575701	21.1579
6.01e-06	4	152777207	3656	-0.2134	0.04708	ebi-a-GCST90001409	rs76981518	T	C	0.0744	Naive-mature B cell AC	TRUE	reported	igd	0.00558825	20.5342
5.91e-06	5	146138788	3656	2.627	0.579	ebi-a-GCST90001409	rs115150472	T	C	0.0004	Naive-mature B cell AC	TRUE	reported	igd	0.0055991	20.5743
7.4e-06	5	58278611	3656	0.233	0.05192	ebi-a-GCST90001409	rs10042327	A	G	0.0613	Naive-mature B cell AC	TRUE	reported	igd	0.00547836	20.1282
2.36e-07	5	158285953	3656	-0.2366	0.0457	ebi-a-GCST90001409	rs17056318	C	T	0.081	Naive-mature B cell AC	TRUE	reported	igd	0.00727811	26.7892
7.3e-06	6	67039330	3656	0.1232	0.02743	ebi-a-GCST90001409	rs9354413	C	T	0.2964	Naive-mature B cell AC	TRUE	reported	igd	0.00548749	20.1619
3.71e-06	7	67653879	3656	0.1584	0.03419	ebi-a-GCST90001409	rs35607968	T	C	0.1536	Naive-mature B cell AC	TRUE	reported	igd	0.00583665	21.4523
3.51e-06	7	21321670	3656	-0.2668	0.05743	ebi-a-GCST90001409	rs2390504	A	G	0.0486	Naive-mature B cell AC	TRUE	reported	igd	0.00586856	21.5703
3.3e-06	7	12847391	3656	-0.4624	0.09926	ebi-a-GCST90001409	rs143397127	C	T	0.0157	Naive-mature B cell AC	TRUE	reported	igd	0.0059008	21.6895
1.74e-07	8	130617819	3656	-0.1445	0.02761	ebi-a-GCST90001409	rs2395904	G	T	0.2657	Naive-mature B cell AC	TRUE	reported	igd	0.00743627	27.3757
4.6e-07	8	70193536	3656	0.1251	0.02477	ebi-a-GCST90001409	rs283340	C	T	0.5621	Naive-mature B cell AC	TRUE	reported	igd	0.00692846	25.4932
3.92e-06	10	125485345	3656	0.7902	0.1709	ebi-a-GCST90001409	rs189761842	T	C	0.0055	Naive-mature B cell AC	TRUE	reported	igd	0.00581368	21.3674
8.13e-06	10	33779474	3656	-0.4129	0.09241	ebi-a-GCST90001409	rs117344365	A	G	0.0178	Naive-mature B cell AC	TRUE	reported	igd	0.00543101	19.9533
9.07e-07	11	119980729	3656	0.138	0.02805	ebi-a-GCST90001409	rs12799241	A	G	0.2619	Naive-mature B cell AC	TRUE	reported	igd	0.00657689	24.1911
8.96e-06	12	6499533	3656	0.1183	0.0266	ebi-a-GCST90001409	rs2286599	A	G	0.32	Naive-mature B cell AC	TRUE	reported	igd	0.00538092	19.7683
2.84e-06	12	67638132	3656	0.1702	0.0363	ebi-a-GCST90001409	rs58114937	G	A	0.1302	Naive-mature B cell AC	TRUE	reported	igd	0.00597718	21.9719
3.63e-06	13	71534535	3656	-0.1163	0.02507	ebi-a-GCST90001409	rs9564767	G	A	0.6075	Naive-mature B cell AC	TRUE	reported	igd	0.00585188	21.5086
5.33e-06	14	22954777	3656	-0.1229	0.02697	ebi-a-GCST90001409	rs3811215	T	G	0.3032	Naive-mature B cell AC	TRUE	reported	igd	0.00564776	20.7541
5.34e-06	15	60878804	3656	-0.1886	0.04138	ebi-a-GCST90001409	rs76263497	A	G	0.0989	Naive-mature B cell AC	TRUE	reported	igd	0.00564983	20.7618
7.65e-06	16	84305239	3656	1.819	0.4058	ebi-a-GCST90001409	rs143176410	C	G	0.001	Naive-mature B cell AC	TRUE	reported	igd	0.00546581	20.0818
4.34e-06	17	7316027	3656	-0.3088	0.06711	ebi-a-GCST90001409	rs77983244	A	G	0.0325	Naive-mature B cell AC	TRUE	reported	igd	0.00575793	21.1613
2.35e-08	17	38038391	3656	-0.1605	0.02868	ebi-a-GCST90001409	rs62067029	T	A	0.4148	Naive-mature B cell AC	TRUE	reported	igd	0.00849339	31.3007
3.31e-06	19	53848484	3656	0.1382	0.02968	ebi-a-GCST90001409	rs62115322	G	C	0.2083	Naive-mature B cell AC	TRUE	reported	igd	0.00589541	21.6696
1.08e-06	20	59926554	3656	-0.2347	0.04805	ebi-a-GCST90001409	rs34764986	C	T	0.0699	Naive-mature B cell AC	TRUE	reported	igd	0.00648348	23.8452
1.49e-08	1	213100225	3657	-0.1407	0.02479	ebi-a-GCST90001410	rs2792563	A	G	0.567	IgD- CD38br %B cell	TRUE	reported	igd	0.00873175	32.1957
7.79e-06	2	216542855	3657	-0.1078	0.02407	ebi-a-GCST90001410	rs1250061	A	T	0.5554	IgD- CD38br %B cell	TRUE	reported	igd	0.00545488	20.0469
9.61e-07	3	125894785	3657	0.1185	0.02414	ebi-a-GCST90001410	rs12636371	A	G	0.4619	IgD- CD38br %B cell	TRUE	reported	igd	0.00654613	24.0838
1.88e-06	3	11244825	3657	0.3884	0.08136	ebi-a-GCST90001410	rs12493961	G	A	0.0219	IgD- CD38br %B cell	TRUE	reported	igd	0.00619318	22.7771
8.56e-06	3	28830276	3657	0.1247	0.02799	ebi-a-GCST90001410	rs13075403	G	A	0.7616	IgD- CD38br %B cell	TRUE	reported	igd	0.00539823	19.8376
6.1e-06	4	55386841	3657	0.3165	0.06988	ebi-a-GCST90001410	rs11938966	A	C	0.0294	IgD- CD38br %B cell	TRUE	reported	igd	0.00557811	20.5024
3.22e-06	5	92965344	3657	0.4094	0.08778	ebi-a-GCST90001410	rs76912165	G	A	0.0209	IgD- CD38br %B cell	TRUE	reported	igd	0.00591295	21.7404
3.4e-06	6	107939307	3657	-0.5032	0.1082	ebi-a-GCST90001410	rs139843122	T	A	0.0123	IgD- CD38br %B cell	TRUE	reported	igd	0.00587951	21.6167
2.04e-07	7	106306631	3657	-0.3437	0.06603	ebi-a-GCST90001410	rs148377259	C	T	0.034	IgD- CD38br %B cell	TRUE	reported	igd	0.00735437	27.0794
5.46e-06	7	57550983	3657	-0.1235	0.02712	ebi-a-GCST90001410	rs13235778	A	G	0.2801	IgD- CD38br %B cell	TRUE	reported	igd	0.00563863	20.7261
1.39e-06	7	68026886	3657	-0.118	0.0244	ebi-a-GCST90001410	rs10270812	C	T	0.5103	IgD- CD38br %B cell	TRUE	reported	igd	0.00635464	23.3747
7.33e-06	8	15730211	3657	0.44	0.098	ebi-a-GCST90001410	rs188550599	G	A	0.0142	IgD- CD38br %B cell	TRUE	reported	igd	0.00548202	20.1472
3.64e-07	8	16074805	3657	0.3227	0.06331	ebi-a-GCST90001410	rs138542577	C	G	0.0376	IgD- CD38br %B cell	TRUE	reported	igd	0.0070543	25.9666
2.76e-06	8	109663198	3657	-0.6636	0.1413	ebi-a-GCST90001410	rs137930158	C	G	0.007	IgD- CD38br %B cell	TRUE	reported	igd	0.00599504	22.044
8.53e-06	11	97765784	3657	0.2024	0.04541	ebi-a-GCST90001410	rs113087021	A	T	0.0766	IgD- CD38br %B cell	TRUE	reported	igd	0.00540307	19.8555
6.44e-07	11	127827727	3657	0.1745	0.03499	ebi-a-GCST90001410	rs478251	C	A	0.1333	IgD- CD38br %B cell	TRUE	reported	igd	0.00675514	24.858
4.4e-06	11	113975210	3657	-0.1152	0.02506	ebi-a-GCST90001410	rs238926	A	G	0.369	IgD- CD38br %B cell	TRUE	reported	igd	0.00574534	21.1206
4.44e-06	16	59859266	3657	-0.1257	0.02735	ebi-a-GCST90001410	rs7185719	G	C	0.732	IgD- CD38br %B cell	TRUE	reported	igd	0.00574288	21.1115
3.95e-06	22	45016637	3657	0.1701	0.0368	ebi-a-GCST90001410	rs11705673	G	C	0.12	IgD- CD38br %B cell	TRUE	reported	igd	0.00580842	21.3538
1.99e-07	1	8009985	3657	-0.4552	0.08737	ebi-a-GCST90001411	rs75766272	T	C	0.0201	IgD+ CD24+ %B cell	TRUE	reported	igd	0.00736789	27.1295
9.7e-06	1	230130712	3657	-0.1336	0.03015	ebi-a-GCST90001411	rs11584183	C	T	0.2311	IgD+ CD24+ %B cell	TRUE	reported	igd	0.00534057	19.6246
9.25e-06	2	73679013	3657	0.2797	0.063	ebi-a-GCST90001411	rs45608038	G	A	0.0421	IgD+ CD24+ %B cell	TRUE	reported	igd	0.00536098	19.7
7.49e-06	3	4408435	3657	0.3685	0.08216	ebi-a-GCST90001411	rs6781675	C	G	0.0235	IgD+ CD24+ %B cell	TRUE	reported	igd	0.00547075	20.1056
8.46e-06	5	175234476	3657	-0.1214	0.02723	ebi-a-GCST90001411	rs11134931	A	G	0.6924	IgD+ CD24+ %B cell	TRUE	reported	igd	0.00540584	19.8657
1.52e-06	6	32553200	3657	0.4368	0.09069	ebi-a-GCST90001411	rs34418535	G	A	0.064	IgD+ CD24+ %B cell	TRUE	reported	igd	0.00630341	23.1851
5.28e-06	6	133003242	3657	-0.1674	0.0367	ebi-a-GCST90001411	rs45575344	C	T	0.1333	IgD+ CD24+ %B cell	TRUE	reported	igd	0.00565705	20.7942
7.05e-06	6	169106376	3657	-0.2834	0.06299	ebi-a-GCST90001411	rs147867176	T	A	0.0418	IgD+ CD24+ %B cell	TRUE	reported	igd	0.00550471	20.2311
3.92e-06	6	42013868	3657	-0.1237	0.02675	ebi-a-GCST90001411	rs9369326	C	T	0.3121	IgD+ CD24+ %B cell	TRUE	reported	igd	0.00581346	21.3724
7.63e-06	7	66493985	3657	-0.1289	0.02875	ebi-a-GCST90001411	rs7457479	C	T	0.2762	IgD+ CD24+ %B cell	TRUE	reported	igd	0.00546669	20.0906
2.51e-06	9	21576571	3657	-0.4312	0.09145	ebi-a-GCST90001411	rs62562996	A	G	0.0172	IgD+ CD24+ %B cell	TRUE	reported	igd	0.00604272	22.2204
3.24e-06	12	2866164	3657	-0.4808	0.1031	ebi-a-GCST90001411	rs112570989	T	C	0.0149	IgD+ CD24+ %B cell	TRUE	reported	igd	0.00591169	21.7357
1.2e-06	13	108993494	3657	0.1313	0.027	ebi-a-GCST90001411	rs12874404	G	A	0.3257	IgD+ CD24+ %B cell	TRUE	reported	igd	0.00642507	23.6355
4.79e-07	13	51367583	3657	-0.1353	0.02683	ebi-a-GCST90001411	rs7988851	T	C	0.3266	IgD+ CD24+ %B cell	TRUE	reported	igd	0.00690589	25.4166
1.08e-07	13	50147180	3657	0.4747	0.08918	ebi-a-GCST90001411	rs76477280	G	A	0.0206	IgD+ CD24+ %B cell	TRUE	reported	igd	0.00768824	28.3182
5.5e-06	13	70325772	3657	0.4126	0.09065	ebi-a-GCST90001411	rs145371905	T	G	0.0194	IgD+ CD24+ %B cell	TRUE	reported	igd	0.00563306	20.7055
1.57e-06	14	96205838	3657	0.2816	0.05855	ebi-a-GCST90001411	rs77762131	C	G	0.045	IgD+ CD24+ %B cell	TRUE	reported	igd	0.00628562	23.1193
7.15e-06	14	65673804	3657	0.2453	0.05457	ebi-a-GCST90001411	rs78269238	T	C	0.0582	IgD+ CD24+ %B cell	TRUE	reported	igd	0.00549502	20.1953
9e-06	14	93256694	3657	-0.1204	0.02707	ebi-a-GCST90001411	rs35130455	A	T	0.704	IgD+ CD24+ %B cell	TRUE	reported	igd	0.00538033	19.7715
4.73e-06	16	4127619	3657	0.1207	0.02634	ebi-a-GCST90001411	rs17256322	A	T	0.3234	IgD+ CD24+ %B cell	TRUE	reported	igd	0.00570915	20.9868
6.54e-06	18	23575118	3657	0.2862	0.06339	ebi-a-GCST90001411	rs144479315	T	A	0.0418	IgD+ CD24+ %B cell	TRUE	reported	igd	0.00554318	20.3732
1.17e-06	2	237195419	3656	-0.1868	0.03837	ebi-a-GCST90001412	rs7586359	G	T	0.8907	IgD+ CD24+ AC	TRUE	reported	igd	0.00644106	23.6882
7.52e-06	3	182760073	3656	0.1323	0.0295	ebi-a-GCST90001412	rs10513789	G	T	0.2261	IgD+ CD24+ AC	TRUE	reported	igd	0.00547125	20.1019
3.3e-06	4	156739300	3656	-0.1191	0.02557	ebi-a-GCST90001412	rs13132141	A	G	0.6385	IgD+ CD24+ AC	TRUE	reported	igd	0.00589911	21.6833
1.51e-06	5	148456360	3656	-0.3012	0.06251	ebi-a-GCST90001412	rs147556975	T	C	0.039	IgD+ CD24+ AC	TRUE	reported	igd	0.00631038	23.2046
3.08e-06	5	4700587	3656	0.197	0.04215	ebi-a-GCST90001412	rs4702913	C	A	0.9123	IgD+ CD24+ AC	TRUE	reported	igd	0.00593942	21.8323
7.86e-06	5	74257985	3656	0.1176	0.02628	ebi-a-GCST90001412	rs10942726	G	A	0.3155	IgD+ CD24+ AC	TRUE	reported	igd	0.00544735	20.0136
9.71e-06	7	63248560	3656	0.2175	0.0491	ebi-a-GCST90001412	rs144607178	T	C	0.0636	IgD+ CD24+ AC	TRUE	reported	igd	0.00533857	19.6118
6.47e-06	10	85446387	3656	-0.1304	0.02887	ebi-a-GCST90001412	rs10749417	T	A	0.2247	IgD+ CD24+ AC	TRUE	reported	igd	0.00554931	20.3903
5.67e-06	12	23968609	3656	-0.1831	0.04029	ebi-a-GCST90001412	rs11047113	C	A	0.1027	IgD+ CD24+ AC	TRUE	reported	igd	0.00561733	20.6417
2.14e-07	13	108710731	3656	0.3121	0.06005	ebi-a-GCST90001412	rs183466766	A	G	0.0402	IgD+ CD24+ AC	TRUE	reported	igd	0.0073343	26.9975
5.23e-07	13	108488351	3656	0.3005	0.05978	ebi-a-GCST90001412	rs139981802	C	T	0.0418	IgD+ CD24+ AC	TRUE	reported	igd	0.00686404	25.2545
1.92e-06	13	46224092	3656	1.819	0.3815	ebi-a-GCST90001412	rs557577736	G	A	0.001	IgD+ CD24+ AC	TRUE	reported	igd	0.00617985	22.7216
1.02e-06	13	70325772	3656	0.4292	0.08767	ebi-a-GCST90001412	rs145371905	T	G	0.0194	IgD+ CD24+ AC	TRUE	reported	igd	0.00651289	23.9541
3.93e-06	13	114873368	3656	-0.1608	0.03478	ebi-a-GCST90001412	rs9314892	G	A	0.8553	IgD+ CD24+ AC	TRUE	reported	igd	0.00581266	21.3636
5.62e-14	13	108993494	3656	0.1963	0.02601	ebi-a-GCST90001412	rs12874404	G	A	0.3256	IgD+ CD24+ AC	TRUE	reported	igd	0.0153405	56.9275
4.05e-07	13	50212885	3656	0.4428	0.08724	ebi-a-GCST90001412	rs73192651	T	C	0.02	IgD+ CD24+ AC	TRUE	reported	igd	0.00699726	25.7482
3.57e-06	14	94936964	3656	-0.1136	0.02446	ebi-a-GCST90001412	rs8014978	C	T	0.5737	IgD+ CD24+ AC	TRUE	reported	igd	0.0058652	21.5579
3.22e-07	14	96205838	3656	0.291	0.05685	ebi-a-GCST90001412	rs77762131	C	G	0.045	IgD+ CD24+ AC	TRUE	reported	igd	0.0071157	26.1871
5.8e-06	15	63290645	3656	-0.1118	0.02462	ebi-a-GCST90001412	rs12595433	A	G	0.4579	IgD+ CD24+ AC	TRUE	reported	igd	0.00560865	20.6096
4.68e-06	16	8963501	3656	-0.1821	0.03971	ebi-a-GCST90001412	rs880312	A	G	0.1034	IgD+ CD24+ AC	TRUE	reported	igd	0.00571904	21.0176
2.83e-07	17	2716535	3656	-0.125	0.02429	ebi-a-GCST90001412	rs11653761	T	G	0.592	IgD+ CD24+ AC	TRUE	reported	igd	0.00719158	26.4684
8.81e-06	19	14993354	3656	-0.2566	0.05765	ebi-a-GCST90001412	rs7254039	A	G	0.0435	IgD+ CD24+ AC	TRUE	reported	igd	0.00538966	19.8005
1.47e-06	22	44688150	3656	-0.4122	0.08546	ebi-a-GCST90001412	rs9614226	G	T	0.9792	IgD+ CD24+ AC	TRUE	reported	igd	0.00632309	23.2516
2.81e-06	1	163272701	3657	1.055	0.2248	ebi-a-GCST90001413	rs111237501	C	T	0.003	IgD- CD24- %B cell	TRUE	reported	igd	0.00598659	22.0128
5.25e-06	2	128660247	3657	0.1136	0.0249	ebi-a-GCST90001413	rs11887461	G	A	0.4754	IgD- CD24- %B cell	TRUE	reported	igd	0.00565937	20.8027
1.29e-06	2	217809198	3657	-2.752	0.5674	ebi-a-GCST90001413	rs13020544	A	G	0.0004	IgD- CD24- %B cell	TRUE	reported	igd	0.00639158	23.5115
1.09e-06	2	215618238	3657	-2.77	0.5672	ebi-a-GCST90001413	rs145137909	A	G	0.0004	IgD- CD24- %B cell	TRUE	reported	igd	0.00647946	23.8369
2.76e-06	4	83018399	3657	-0.6384	0.136	ebi-a-GCST90001413	rs114209430	C	T	0.0085	IgD- CD24- %B cell	TRUE	reported	igd	0.00598927	22.0227
2.26e-06	4	113331648	3657	0.3561	0.07517	ebi-a-GCST90001413	rs17044633	G	A	0.0286	IgD- CD24- %B cell	TRUE	reported	igd	0.0060992	22.4294
2.25e-06	5	62072324	3657	-1.841	0.3885	ebi-a-GCST90001413	rs183821560	A	G	0.0016	IgD- CD24- %B cell	TRUE	reported	igd	0.00610298	22.4434
1.27e-06	6	107155687	3657	0.2678	0.0552	ebi-a-GCST90001413	rs9398107	G	A	0.0555	IgD- CD24- %B cell	TRUE	reported	igd	0.00639487	23.5237
9.04e-06	7	2651996	3657	-0.1605	0.03611	ebi-a-GCST90001413	rs73045003	T	C	0.1396	IgD- CD24- %B cell	TRUE	reported	igd	0.00537317	19.745
3.76e-06	8	112881828	3657	-0.3971	0.08574	ebi-a-GCST90001413	rs76377003	G	A	0.0219	IgD- CD24- %B cell	TRUE	reported	igd	0.00583133	21.4385
2.97e-06	10	28462184	3657	0.4712	0.1007	ebi-a-GCST90001413	rs112898282	C	T	0.0152	IgD- CD24- %B cell	TRUE	reported	igd	0.00595161	21.8834
1.43e-07	12	103731395	3657	0.1908	0.03619	ebi-a-GCST90001413	rs7966251	A	G	0.1349	IgD- CD24- %B cell	TRUE	reported	igd	0.00754338	27.7806
8.84e-06	14	103946237	3657	0.466	0.1047	ebi-a-GCST90001413	rs142305616	C	A	0.0148	IgD- CD24- %B cell	TRUE	reported	igd	0.00538775	19.7989
5.38e-06	16	6107421	3657	0.146	0.03204	ebi-a-GCST90001413	rs7198605	T	C	0.182	IgD- CD24- %B cell	TRUE	reported	igd	0.00564595	20.7531
5.36e-06	18	29387367	3657	0.1597	0.03505	ebi-a-GCST90001413	rs35192093	T	C	0.1593	IgD- CD24- %B cell	TRUE	reported	igd	0.00564482	20.749
4.27e-06	19	19073798	3657	-0.2029	0.04406	ebi-a-GCST90001413	rs8109503	A	T	0.0919	IgD- CD24- %B cell	TRUE	reported	igd	0.00576553	21.1952
8.16e-07	20	41777449	3657	-0.3098	0.06272	ebi-a-GCST90001413	rs6073000	C	T	0.959	IgD- CD24- %B cell	TRUE	reported	igd	0.00662732	24.3845
7.96e-06	22	27642688	3657	-0.2776	0.06207	ebi-a-GCST90001413	rs115218594	A	G	0.0421	IgD- CD24- %B cell	TRUE	reported	igd	0.00543978	19.9912
4.2e-06	1	41379583	3656	0.2344	0.05087	ebi-a-GCST90001414	rs72953104	G	C	0.0643	IgD- CD24- AC	TRUE	reported	igd	0.00577392	21.2204
3.35e-06	1	163272701	3656	1.052	0.2261	ebi-a-GCST90001414	rs111237501	C	T	0.003	IgD- CD24- AC	TRUE	reported	igd	0.00588654	21.6368
5.51e-06	2	79806712	3656	0.2343	0.05149	ebi-a-GCST90001414	rs114114265	A	G	0.0647	IgD- CD24- AC	TRUE	reported	igd	0.0056317	20.6948
8.85e-06	3	29345411	3656	0.1425	0.03201	ebi-a-GCST90001414	rs7615875	C	T	0.1956	IgD- CD24- AC	TRUE	reported	igd	0.00539143	19.8071
6.77e-06	3	191888629	3656	0.2069	0.04589	ebi-a-GCST90001414	rs76499400	T	G	0.0792	IgD- CD24- AC	TRUE	reported	igd	0.00552931	20.3164
3.53e-06	4	25767183	3656	0.1246	0.02682	ebi-a-GCST90001414	rs4697616	A	G	0.6779	IgD- CD24- AC	TRUE	reported	igd	0.00586889	21.5715
5.62e-06	4	113331648	3656	0.3458	0.07605	ebi-a-GCST90001414	rs17044633	G	A	0.0286	IgD- CD24- AC	TRUE	reported	igd	0.00562336	20.664
8.66e-06	4	31594004	3656	-0.1924	0.0432	ebi-a-GCST90001414	rs76225955	C	T	0.0909	IgD- CD24- AC	TRUE	reported	igd	0.00539618	19.8246
4.74e-06	5	22936562	3656	0.6821	0.1488	ebi-a-GCST90001414	rs74356874	A	G	0.0066	IgD- CD24- AC	TRUE	reported	igd	0.00571472	21.0016
4.47e-06	6	1238442	3656	-0.9851	0.2144	ebi-a-GCST90001414	rs145638783	A	G	0.0033	IgD- CD24- AC	TRUE	reported	igd	0.00574122	21.0996
6.28e-06	10	28462184	3656	0.4601	0.1017	ebi-a-GCST90001414	rs112898282	C	T	0.0152	IgD- CD24- AC	TRUE	reported	igd	0.00556714	20.4562
9.47e-06	13	55229646	3656	0.2658	0.05994	ebi-a-GCST90001414	rs75453701	G	A	0.0464	IgD- CD24- AC	TRUE	reported	igd	0.00534984	19.6535
1.07e-06	13	71376322	3656	-0.1482	0.03033	ebi-a-GCST90001414	rs7982713	G	A	0.2157	IgD- CD24- AC	TRUE	reported	igd	0.00648811	23.8624
4.14e-06	14	31505138	3656	0.3337	0.07236	ebi-a-GCST90001414	rs191543445	G	A	0.031	IgD- CD24- AC	TRUE	reported	igd	0.00578349	21.2558
5.69e-07	15	54695686	3656	0.1331	0.02656	ebi-a-GCST90001414	rs496760	A	G	0.6422	IgD- CD24- AC	TRUE	reported	igd	0.00682214	25.0993
4.54e-06	17	63135589	3656	-0.2921	0.06361	ebi-a-GCST90001414	rs421516	A	C	0.9583	IgD- CD24- AC	TRUE	reported	igd	0.00573467	21.0753
5.75e-06	19	1930174	3656	-0.2323	0.05115	ebi-a-GCST90001414	rs72977632	A	T	0.0643	IgD- CD24- AC	TRUE	reported	igd	0.00560993	20.6143
8.52e-07	19	16412842	3656	-0.146	0.0296	ebi-a-GCST90001414	rs451367	C	T	0.7674	IgD- CD24- AC	TRUE	reported	igd	0.00661052	24.3156
1.08e-06	1	105159724	3657	-0.1946	0.03983	ebi-a-GCST90001415	rs11184230	T	C	0.1095	IgD+ CD24- %B cell	TRUE	reported	igd	0.00648507	23.8576
1.11e-06	1	150860471	3657	0.1263	0.02588	ebi-a-GCST90001415	rs7412746	T	C	0.5153	IgD+ CD24- %B cell	TRUE	reported	igd	0.00647044	23.8035
3.86e-08	1	8009985	3657	0.483	0.08768	ebi-a-GCST90001415	rs75766272	T	C	0.0201	IgD+ CD24- %B cell	TRUE	reported	igd	0.00822961	30.3288
3.85e-06	2	73679013	3657	-0.2927	0.06326	ebi-a-GCST90001415	rs45608038	G	A	0.0421	IgD+ CD24- %B cell	TRUE	reported	igd	0.00582006	21.3968
8.84e-06	2	4082267	3657	-0.6051	0.136	ebi-a-GCST90001415	rs12465275	C	T	0.009	IgD+ CD24- %B cell	TRUE	reported	igd	0.00538402	19.7851
4.84e-06	3	106579815	3657	-0.1728	0.03773	ebi-a-GCST90001415	rs56335940	A	G	0.1326	IgD+ CD24- %B cell	TRUE	reported	igd	0.00570302	20.9641
6.89e-06	4	47951945	3657	-0.1408	0.03125	ebi-a-GCST90001415	rs1972883	A	G	0.7849	IgD+ CD24- %B cell	TRUE	reported	igd	0.00552047	20.2893
5.36e-06	4	11590243	3657	0.2735	0.06003	ebi-a-GCST90001415	rs35698683	G	A	0.0447	IgD+ CD24- %B cell	TRUE	reported	igd	0.0056441	20.7463
5.71e-06	6	166531345	3657	0.1159	0.0255	ebi-a-GCST90001415	rs6910508	A	G	0.4199	IgD+ CD24- %B cell	TRUE	reported	igd	0.00561714	20.6466
4.43e-06	8	75515052	3657	0.3029	0.06589	ebi-a-GCST90001415	rs533239981	C	G	0.0387	IgD+ CD24- %B cell	TRUE	reported	igd	0.00574556	21.1214
8.69e-06	8	119323401	3657	-0.1439	0.03231	ebi-a-GCST90001415	rs2450220	T	C	0.816	IgD+ CD24- %B cell	TRUE	reported	igd	0.00539478	19.8249
2.97e-06	9	8660693	3657	-0.142	0.03034	ebi-a-GCST90001415	rs7870388	G	C	0.7737	IgD+ CD24- %B cell	TRUE	reported	igd	0.00595425	21.8931
3.8e-06	9	2570753	3657	0.4404	0.09513	ebi-a-GCST90001415	rs140191306	T	C	0.0179	IgD+ CD24- %B cell	TRUE	reported	igd	0.00582636	21.4201
7.68e-06	10	26959594	3657	1.016	0.2269	ebi-a-GCST90001415	rs145123647	T	C	0.003	IgD+ CD24- %B cell	TRUE	reported	igd	0.00545279	20.0392
7.3e-08	14	65713895	3657	-0.2773	0.0514	ebi-a-GCST90001415	rs116844769	A	G	0.0662	IgD+ CD24- %B cell	TRUE	reported	igd	0.00789597	29.0895
5.85e-06	14	54016223	3657	1.363	0.3003	ebi-a-GCST90001415	rs182854545	T	C	0.0018	IgD+ CD24- %B cell	TRUE	reported	igd	0.00560166	20.5894
4.14e-06	17	77637123	3657	-0.1632	0.03539	ebi-a-GCST90001415	rs73426855	C	T	0.1471	IgD+ CD24- %B cell	TRUE	reported	igd	0.00578144	21.254
2.37e-06	17	49451837	3657	-0.1247	0.02639	ebi-a-GCST90001415	rs2159343	G	A	0.6266	IgD+ CD24- %B cell	TRUE	reported	igd	0.00606856	22.316
6.74e-06	21	39363957	3657	0.2723	0.06041	ebi-a-GCST90001415	rs78958229	T	C	0.044	IgD+ CD24- %B cell	TRUE	reported	igd	0.00552518	20.3067
7.53e-06	22	44492562	3657	-0.3021	0.06737	ebi-a-GCST90001415	rs58706313	T	C	0.0343	IgD+ CD24- %B cell	TRUE	reported	igd	0.00546842	20.097
1.21e-06	4	178658413	3656	-0.2989	0.06147	ebi-a-GCST90001416	rs71615254	C	A	0.0406	IgD+ CD24- AC	TRUE	reported	igd	0.00642569	23.6313
3.99e-06	5	158285953	3656	-0.2103	0.04553	ebi-a-GCST90001416	rs17056318	C	T	0.081	IgD+ CD24- AC	TRUE	reported	igd	0.00580163	21.3229
5.31e-06	5	21916806	3656	1.503	0.3297	ebi-a-GCST90001416	rs141108367	A	G	0.0012	IgD+ CD24- AC	TRUE	reported	igd	0.00565213	20.7703
5.73e-06	5	146138788	3656	2.619	0.5765	ebi-a-GCST90001416	rs115150472	T	C	0.0004	IgD+ CD24- AC	TRUE	reported	igd	0.00561334	20.6269
2.63e-06	6	100821460	3656	2.118	0.4501	ebi-a-GCST90001416	rs12197153	A	G	0.0007	IgD+ CD24- AC	TRUE	reported	igd	0.00602012	22.1308
4.42e-07	6	67039330	3656	0.138	0.02729	ebi-a-GCST90001416	rs9354413	C	T	0.2964	IgD+ CD24- AC	TRUE	reported	igd	0.00694573	25.5572
6.51e-06	7	12847391	3656	-0.4464	0.09885	ebi-a-GCST90001416	rs143397127	C	T	0.0157	IgD+ CD24- AC	TRUE	reported	igd	0.00554719	20.3825
8.65e-06	7	87868543	3656	0.3363	0.07548	ebi-a-GCST90001416	rs190448231	G	T	0.028	IgD+ CD24- AC	TRUE	reported	igd	0.00540048	19.8405
2.94e-06	7	77469688	3656	-0.2677	0.05716	ebi-a-GCST90001416	rs34910780	T	A	0.048	IgD+ CD24- AC	TRUE	reported	igd	0.0059636	21.9217
1.26e-06	8	130617819	3656	-0.1335	0.0275	ebi-a-GCST90001416	rs2395904	G	T	0.2657	IgD+ CD24- AC	TRUE	reported	igd	0.00640473	23.5537
5.03e-06	8	2044843	3656	-0.2005	0.04387	ebi-a-GCST90001416	rs150663332	T	C	0.084	IgD+ CD24- AC	TRUE	reported	igd	0.00568085	20.8764
3.64e-07	8	75563339	3656	0.4148	0.08139	ebi-a-GCST90001416	rs117190494	A	G	0.022	IgD+ CD24- AC	TRUE	reported	igd	0.00705431	25.9596
5.63e-06	10	102955294	3656	0.1269	0.02791	ebi-a-GCST90001416	rs701839	G	A	0.7124	IgD+ CD24- AC	TRUE	reported	igd	0.00562275	20.6617
6.72e-06	10	125485345	3656	0.7675	0.1702	ebi-a-GCST90001416	rs189761842	T	C	0.0055	IgD+ CD24- AC	TRUE	reported	igd	0.00553124	20.3236
2.39e-06	11	119980729	3656	0.132	0.02794	ebi-a-GCST90001416	rs12799241	A	G	0.2619	IgD+ CD24- AC	TRUE	reported	igd	0.006068	22.3078
4.44e-06	12	14302579	3656	-0.3693	0.08033	ebi-a-GCST90001416	rs34771848	T	C	0.023	IgD+ CD24- AC	TRUE	reported	igd	0.00574769	21.1235
5.74e-06	13	105214810	3656	0.3166	0.0697	ebi-a-GCST90001416	rs76578043	A	G	0.0298	IgD+ CD24- AC	TRUE	reported	igd	0.00561185	20.6214
6.25e-06	13	72428296	3656	0.4915	0.1086	ebi-a-GCST90001416	rs75474045	A	G	0.0126	IgD+ CD24- AC	TRUE	reported	igd	0.00557128	20.4715
2.6e-06	14	22954777	3656	-0.1264	0.02685	ebi-a-GCST90001416	rs3811215	T	G	0.3032	IgD+ CD24- AC	TRUE	reported	igd	0.00602525	22.1497
7.18e-06	16	84305239	3656	1.816	0.404	ebi-a-GCST90001416	rs143176410	C	G	0.001	IgD+ CD24- AC	TRUE	reported	igd	0.00549628	20.1944
3.1e-06	17	77637123	3656	-0.1616	0.03458	ebi-a-GCST90001416	rs73426855	C	T	0.1469	IgD+ CD24- AC	TRUE	reported	igd	0.005938	21.8271
5.23e-06	17	7316027	3656	-0.3049	0.06682	ebi-a-GCST90001416	rs77983244	A	G	0.0325	IgD+ CD24- AC	TRUE	reported	igd	0.00566278	20.8096
2.61e-08	17	38038391	3656	-0.1593	0.02856	ebi-a-GCST90001416	rs62067029	T	A	0.4148	IgD+ CD24- AC	TRUE	reported	igd	0.00843779	31.0941
6.7e-06	20	59926554	3656	-0.2158	0.04786	ebi-a-GCST90001416	rs34764986	C	T	0.0699	IgD+ CD24- AC	TRUE	reported	igd	0.00553023	20.3198
5.91e-06	1	83678678	3657	-0.56	0.1234	ebi-a-GCST90001417	rs145208372	A	G	0.0097	CD24+ CD27+ %B cell	TRUE	reported	igd	0.00559992	20.583
3.41e-07	1	150860471	3657	-0.1301	0.02547	ebi-a-GCST90001417	rs7412746	T	C	0.5153	CD24+ CD27+ %B cell	TRUE	reported	igd	0.00708409	26.0771
3.67e-06	1	207087053	3657	-0.2365	0.05101	ebi-a-GCST90001417	rs72758947	G	A	0.0641	CD24+ CD27+ %B cell	TRUE	reported	igd	0.00584361	21.4839
1.01e-06	1	89814066	3657	-0.1269	0.02592	ebi-a-GCST90001417	rs4658141	C	T	0.3805	CD24+ CD27+ %B cell	TRUE	reported	igd	0.00651165	23.9561
2.05e-08	1	8009985	3657	-0.4865	0.08656	ebi-a-GCST90001417	rs75766272	T	C	0.0201	CD24+ CD27+ %B cell	TRUE	reported	igd	0.00856389	31.5714
9.92e-06	2	178116262	3657	0.4657	0.1052	ebi-a-GCST90001417	rs72944931	G	A	0.0138	CD24+ CD27+ %B cell	TRUE	reported	igd	0.0053301	19.5859
1.71e-08	2	73679013	3657	0.3527	0.0624	ebi-a-GCST90001417	rs45608038	G	A	0.0421	CD24+ CD27+ %B cell	TRUE	reported	igd	0.00866042	31.9304
1.83e-06	2	138420154	3657	0.2066	0.04322	ebi-a-GCST90001417	rs72844588	A	G	0.0913	CD24+ CD27+ %B cell	TRUE	reported	igd	0.00620956	22.8378
7.48e-06	3	7831627	3657	-0.737	0.1643	ebi-a-GCST90001417	rs62233948	T	C	0.006	CD24+ CD27+ %B cell	TRUE	reported	igd	0.00547207	20.1105
1.15e-06	3	186702869	3657	-0.2083	0.04276	ebi-a-GCST90001417	rs145442262	A	G	0.0906	CD24+ CD27+ %B cell	TRUE	reported	igd	0.00644717	23.7173
6.71e-06	3	16416145	3657	-0.1708	0.03788	ebi-a-GCST90001417	rs55710170	A	G	0.1181	CD24+ CD27+ %B cell	TRUE	reported	igd	0.0055287	20.3197
8.18e-07	4	11590243	3657	-0.293	0.05931	ebi-a-GCST90001417	rs35698683	G	A	0.0447	CD24+ CD27+ %B cell	TRUE	reported	igd	0.00662927	24.3917
3.93e-06	5	119742816	3657	0.9325	0.2017	ebi-a-GCST90001417	rs115405874	G	A	0.0037	CD24+ CD27+ %B cell	TRUE	reported	igd	0.00581072	21.3623
3.52e-06	5	140636323	3657	0.9614	0.207	ebi-a-GCST90001417	rs681014	C	T	0.9966	CD24+ CD27+ %B cell	TRUE	reported	igd	0.00586392	21.5591
9.28e-06	6	129409652	3657	0.2715	0.06115	ebi-a-GCST90001417	rs9492229	C	T	0.9556	CD24+ CD27+ %B cell	TRUE	reported	igd	0.00536151	19.7019
7.6e-06	6	100574892	3657	0.9264	0.2067	ebi-a-GCST90001417	rs148702078	C	G	0.0034	CD24+ CD27+ %B cell	TRUE	reported	igd	0.00546276	20.0761
6.15e-06	7	56242182	3657	0.3676	0.08119	ebi-a-GCST90001417	rs62459310	C	G	0.022	CD24+ CD27+ %B cell	TRUE	reported	igd	0.00557434	20.4884
9.38e-06	8	124662104	3657	-0.1852	0.04175	ebi-a-GCST90001417	rs10505439	T	C	0.0941	CD24+ CD27+ %B cell	TRUE	reported	igd	0.00535197	19.6667
2.21e-06	11	11033950	3657	-0.1205	0.02541	ebi-a-GCST90001417	rs10743163	A	G	0.4035	CD24+ CD27+ %B cell	TRUE	reported	igd	0.00611191	22.4764
9.3e-06	12	130112732	3657	0.1143	0.02575	ebi-a-GCST90001417	rs265612	T	C	0.3411	CD24+ CD27+ %B cell	TRUE	reported	igd	0.00535895	19.6925
7.44e-06	12	123744082	3657	1.249	0.2784	ebi-a-GCST90001417	rs112294465	A	C	0.0021	CD24+ CD27+ %B cell	TRUE	reported	igd	0.00547366	20.1163
3.03e-08	13	50147180	3657	0.4892	0.08811	ebi-a-GCST90001417	rs76477280	G	A	0.0206	CD24+ CD27+ %B cell	TRUE	reported	igd	0.00835896	30.8095
8.56e-06	14	97702226	3657	0.4553	0.1022	ebi-a-GCST90001417	rs117004076	G	A	0.0146	CD24+ CD27+ %B cell	TRUE	reported	igd	0.00539782	19.8361
4.6e-06	14	96205838	3657	0.2675	0.05828	ebi-a-GCST90001417	rs77762131	C	G	0.045	CD24+ CD27+ %B cell	TRUE	reported	igd	0.00572781	21.0558
1.06e-06	14	65713895	3657	0.2482	0.05078	ebi-a-GCST90001417	rs116844769	A	G	0.0662	CD24+ CD27+ %B cell	TRUE	reported	igd	0.00649031	23.877
4.3e-06	17	76979729	3657	-0.1563	0.03395	ebi-a-GCST90001417	rs7221794	A	G	0.1574	CD24+ CD27+ %B cell	TRUE	reported	igd	0.0057624	21.1837
2.57e-06	1	8009985	3656	-0.4055	0.08609	ebi-a-GCST90001418	rs75766272	T	C	0.0201	CD24+ CD27+ AC	TRUE	reported	igd	0.00603174	22.1737
8.98e-06	2	181050023	3656	0.5129	0.1154	ebi-a-GCST90001418	rs16867231	A	G	0.0108	CD24+ CD27+ AC	TRUE	reported	igd	0.00537412	19.7431
8.47e-06	3	96406408	3656	0.1752	0.0393	ebi-a-GCST90001418	rs79207264	A	G	0.1184	CD24+ CD27+ AC	TRUE	reported	igd	0.00540658	19.863
7.48e-06	3	176029498	3656	-0.1111	0.02476	ebi-a-GCST90001418	rs7640784	A	C	0.4714	CD24+ CD27+ AC	TRUE	reported	igd	0.00547691	20.1228
6.67e-06	4	110550623	3656	-0.4318	0.09574	ebi-a-GCST90001418	rs149085540	T	C	0.0167	CD24+ CD27+ AC	TRUE	reported	igd	0.00553302	20.3302
1.09e-06	5	148410250	3656	2.539	0.5201	ebi-a-GCST90001418	rs17708396	A	C	0.0005	CD24+ CD27+ AC	TRUE	reported	igd	0.00647625	23.8185
8.93e-06	5	74257985	3656	0.1188	0.02672	ebi-a-GCST90001418	rs10942726	G	A	0.3155	CD24+ CD27+ AC	TRUE	reported	igd	0.00537789	19.7571
6.18e-06	5	26412301	3656	0.1344	0.02969	ebi-a-GCST90001418	rs35057381	C	T	0.2211	CD24+ CD27+ AC	TRUE	reported	igd	0.00557371	20.4805
3.23e-06	6	41084740	3656	0.312	0.06692	ebi-a-GCST90001418	rs56033406	T	C	0.0349	CD24+ CD27+ AC	TRUE	reported	igd	0.0059104	21.725
2.84e-07	6	167859623	3656	-0.1404	0.02729	ebi-a-GCST90001418	rs4076316	A	T	0.3005	CD24+ CD27+ AC	TRUE	reported	igd	0.00718767	26.4539
5.75e-06	7	7871676	3656	0.6162	0.1357	ebi-a-GCST90001418	rs144625305	T	C	0.0086	CD24+ CD27+ AC	TRUE	reported	igd	0.00560835	20.6085
8.56e-06	8	124255582	3656	1.162	0.2608	ebi-a-GCST90001418	rs184496770	T	C	0.0021	CD24+ CD27+ AC	TRUE	reported	igd	0.00540056	19.8408
4.98e-06	8	89432719	3656	-0.2901	0.06345	ebi-a-GCST90001418	rs118092259	G	T	0.0414	CD24+ CD27+ AC	TRUE	reported	igd	0.00568525	20.8927
9.51e-06	9	8855603	3656	0.1133	0.02556	ebi-a-GCST90001418	rs10759006	C	T	0.6198	CD24+ CD27+ AC	TRUE	reported	igd	0.00534569	19.6381
6.09e-07	10	53790461	3656	0.1488	0.02978	ebi-a-GCST90001418	rs10762541	T	C	0.772	CD24+ CD27+ AC	TRUE	reported	igd	0.00678257	24.9528
3.11e-06	12	11634360	3656	-0.4374	0.09365	ebi-a-GCST90001418	rs138329462	A	G	0.0174	CD24+ CD27+ AC	TRUE	reported	igd	0.00593133	21.8024
2.87e-06	13	46224092	3656	1.818	0.3878	ebi-a-GCST90001418	rs557577736	G	A	0.001	CD24+ CD27+ AC	TRUE	reported	igd	0.00597535	21.9652
2.04e-10	13	108993494	3656	0.1691	0.02653	ebi-a-GCST90001418	rs12874404	G	A	0.3256	CD24+ CD27+ AC	TRUE	reported	igd	0.0109902	40.6046
7.38e-07	13	50212885	3656	0.4411	0.08893	ebi-a-GCST90001418	rs73192651	T	C	0.02	CD24+ CD27+ AC	TRUE	reported	igd	0.00668434	24.5889
5.54e-06	13	70167316	3656	0.283	0.06219	ebi-a-GCST90001418	rs76552872	T	G	0.042	CD24+ CD27+ AC	TRUE	reported	igd	0.00563213	20.6964
1.13e-06	14	96205838	3656	0.2815	0.05774	ebi-a-GCST90001418	rs77762131	C	G	0.045	CD24+ CD27+ AC	TRUE	reported	igd	0.00645926	23.7556
1.84e-06	17	2716535	3656	-0.118	0.0247	ebi-a-GCST90001418	rs11653761	T	G	0.592	CD24+ CD27+ AC	TRUE	reported	igd	0.00620385	22.8104
8.75e-06	17	62258665	3656	0.1546	0.03472	ebi-a-GCST90001418	rs11649808	A	G	0.8487	CD24+ CD27+ AC	TRUE	reported	igd	0.00539392	19.8163
8.64e-06	19	14993354	3656	-0.2606	0.0585	ebi-a-GCST90001418	rs7254039	A	G	0.0435	CD24+ CD27+ AC	TRUE	reported	igd	0.00539859	19.8335
7.09e-06	22	45400116	3656	-0.1712	0.03808	ebi-a-GCST90001418	rs728776	G	A	0.121	CD24+ CD27+ AC	TRUE	reported	igd	0.0054981	20.2011
2.6e-06	22	45164171	3656	0.5664	0.1203	ebi-a-GCST90001418	rs144295598	A	G	0.0103	CD24+ CD27+ AC	TRUE	reported	igd	0.00602676	22.1553
1.01e-06	1	11620068	3658	-0.4047	0.08262	ebi-a-GCST90001419	rs529500582	A	G	0.0254	CD20- %B cell	TRUE	reported	igd	0.00651648	23.9805
1.08e-06	1	242186219	3658	-0.9447	0.1934	ebi-a-GCST90001419	rs187723151	A	G	0.004	CD20- %B cell	TRUE	reported	igd	0.00648049	23.8472
6.2e-06	2	221466858	3658	0.3316	0.07326	ebi-a-GCST90001419	rs112180455	T	C	0.0299	CD20- %B cell	TRUE	reported	igd	0.00556962	20.4766
2.08e-06	3	154090291	3658	0.1401	0.02947	ebi-a-GCST90001419	rs58352426	A	G	0.2246	CD20- %B cell	TRUE	reported	igd	0.00614041	22.588
5.11e-06	3	187638796	3658	0.3083	0.06752	ebi-a-GCST90001419	rs75951284	T	C	0.0316	CD20- %B cell	TRUE	reported	igd	0.00566722	20.8375
6.61e-06	4	90909176	3658	0.2235	0.04952	ebi-a-GCST90001419	rs74786971	C	G	0.0645	CD20- %B cell	TRUE	reported	igd	0.00553781	20.359
3.97e-06	5	93014071	3658	0.2993	0.06479	ebi-a-GCST90001419	rs316122	C	G	0.0372	CD20- %B cell	TRUE	reported	igd	0.00579999	21.3285
2.1e-06	6	32572202	3658	0.1364	0.02871	ebi-a-GCST90001419	rs9270911	T	C	0.6083	CD20- %B cell	TRUE	reported	igd	0.00613263	22.5593
7.46e-06	6	17249496	3658	-0.1917	0.04273	ebi-a-GCST90001419	rs9477367	C	T	0.9097	CD20- %B cell	TRUE	reported	igd	0.00547207	20.116
8.6e-06	7	137173666	3658	0.2453	0.05506	ebi-a-GCST90001419	rs111761453	T	G	0.0524	CD20- %B cell	TRUE	reported	igd	0.00539671	19.8374
6.42e-06	7	150969808	3658	0.2118	0.04687	ebi-a-GCST90001419	rs75368642	T	C	0.073	CD20- %B cell	TRUE	reported	igd	0.00555138	20.4091
5.83e-06	9	9023522	3658	0.1137	0.02506	ebi-a-GCST90001419	rs7875273	C	T	0.3779	CD20- %B cell	TRUE	reported	igd	0.005596	20.5741
1.03e-06	11	17687837	3658	-0.2663	0.0544	ebi-a-GCST90001419	rs118084343	G	A	0.0547	CD20- %B cell	TRUE	reported	igd	0.00650826	23.9501
5.84e-06	12	92375948	3658	0.2407	0.05303	ebi-a-GCST90001419	rs3885787	C	A	0.9422	CD20- %B cell	TRUE	reported	igd	0.00560049	20.5907
2.67e-06	15	39319915	3658	-0.1233	0.02622	ebi-a-GCST90001419	rs4244568	G	T	0.3414	CD20- %B cell	TRUE	reported	igd	0.00600896	22.1016
1.64e-06	15	80306120	3658	-1.694	0.3528	ebi-a-GCST90001419	rs140134875	A	C	0.0011	CD20- %B cell	TRUE	reported	igd	0.00626321	23.0426
7.06e-06	16	81747602	3658	-0.1372	0.03051	ebi-a-GCST90001419	rs4889373	G	A	0.7989	CD20- %B cell	TRUE	reported	igd	0.00549776	20.2109
4.18e-06	16	74140113	3658	0.2021	0.04383	ebi-a-GCST90001419	rs2107459	A	C	0.0853	CD20- %B cell	TRUE	reported	igd	0.00577869	21.2497
2.36e-06	20	6103341	3658	-0.2182	0.04616	ebi-a-GCST90001419	rs7265879	G	C	0.0778	CD20- %B cell	TRUE	reported	igd	0.00607141	22.3327
5.65e-06	20	46686437	3658	0.4562	0.1004	ebi-a-GCST90001419	rs57840701	C	A	0.015	CD20- %B cell	TRUE	reported	igd	0.00561248	20.6351
6.33e-07	1	168227395	3656	-0.6197	0.1242	ebi-a-GCST90001420	rs115156019	T	C	0.0081	IgD- CD38br AC	TRUE	reported	igd	0.00676342	24.8818
9.6e-06	1	213100225	3656	-0.108	0.02437	ebi-a-GCST90001420	rs2792563	A	G	0.5671	IgD- CD38br AC	TRUE	reported	igd	0.00534323	19.629
2.33e-06	2	204476635	3656	-1.339	0.2832	ebi-a-GCST90001420	rs138158989	A	G	0.0018	IgD- CD38br AC	TRUE	reported	igd	0.00607744	22.3428
7.82e-06	2	237823477	3656	0.5637	0.1259	ebi-a-GCST90001420	rs114044800	C	G	0.0086	IgD- CD38br AC	TRUE	reported	igd	0.00545335	20.0358
1.64e-06	2	187165335	3656	2.541	0.5292	ebi-a-GCST90001420	rs148362575	T	A	0.0008	IgD- CD38br AC	TRUE	reported	igd	0.00626662	23.0426
7.43e-07	3	20980398	3656	-0.1466	0.02957	ebi-a-GCST90001420	rs66491584	A	G	0.1991	IgD- CD38br AC	TRUE	reported	igd	0.00667804	24.5656
6.99e-06	3	149265655	3656	0.3828	0.08506	ebi-a-GCST90001420	rs141490841	A	G	0.02	IgD- CD38br AC	TRUE	reported	igd	0.00550919	20.2421
8.48e-06	4	168102710	3656	0.3438	0.07709	ebi-a-GCST90001420	rs62353585	C	T	0.0227	IgD- CD38br AC	TRUE	reported	igd	0.0054107	19.8782
8.27e-06	5	36474634	3656	0.3462	0.07754	ebi-a-GCST90001420	rs3105149	T	A	0.0239	IgD- CD38br AC	TRUE	reported	igd	0.00542294	19.9235
8.03e-06	7	105792831	3656	-0.1707	0.03819	ebi-a-GCST90001420	rs78678130	A	G	0.1076	IgD- CD38br AC	TRUE	reported	igd	0.00543494	19.9678
4.47e-06	7	132571443	3656	-0.6658	0.1449	ebi-a-GCST90001420	rs138058221	T	C	0.0068	IgD- CD38br AC	TRUE	reported	igd	0.00574174	21.1015
2.76e-06	9	8537763	3656	0.2526	0.0538	ebi-a-GCST90001420	rs10815908	T	G	0.0511	IgD- CD38br AC	TRUE	reported	igd	0.00599356	22.0325
2.16e-06	10	7484185	3656	-2.494	0.5255	ebi-a-GCST90001420	rs912755	C	G	0.9996	IgD- CD38br AC	TRUE	reported	igd	0.00612314	22.5118
5.16e-06	11	19547027	3656	0.1457	0.03191	ebi-a-GCST90001420	rs11605946	A	G	0.1637	IgD- CD38br AC	TRUE	reported	igd	0.00567009	20.8366
6.69e-06	11	97756814	3656	0.1973	0.04374	ebi-a-GCST90001420	rs79801395	C	G	0.0799	IgD- CD38br AC	TRUE	reported	igd	0.00553452	20.3357
8.86e-07	11	127827727	3656	0.1689	0.03431	ebi-a-GCST90001420	rs478251	C	A	0.1332	IgD- CD38br AC	TRUE	reported	igd	0.0065848	24.2203
3.92e-06	11	111211623	3656	-0.5657	0.1224	ebi-a-GCST90001420	rs147319637	A	G	0.0094	IgD- CD38br AC	TRUE	reported	igd	0.00580863	21.3487
7.11e-06	12	14317207	3656	-0.1355	0.03014	ebi-a-GCST90001420	rs11609248	G	A	0.1916	IgD- CD38br AC	TRUE	reported	igd	0.00549783	20.2001
4.91e-06	12	106098314	3656	-0.3311	0.07236	ebi-a-GCST90001420	rs17037450	A	G	0.0264	IgD- CD38br AC	TRUE	reported	igd	0.00569423	20.9259
4.15e-06	12	31092966	3656	-0.1142	0.02477	ebi-a-GCST90001420	rs2075365	A	G	0.6518	IgD- CD38br AC	TRUE	reported	igd	0.00578038	21.2443
2.87e-06	15	47631034	3656	0.1928	0.04113	ebi-a-GCST90001420	rs74011406	A	G	0.093	IgD- CD38br AC	TRUE	reported	igd	0.00597431	21.9613
8.31e-06	16	81821361	3656	0.3465	0.07762	ebi-a-GCST90001420	rs72834736	C	G	0.0248	IgD- CD38br AC	TRUE	reported	igd	0.00542116	19.9169
6.32e-06	2	205623497	3657	0.3592	0.07943	ebi-a-GCST90001421	rs6712095	T	G	0.0246	CD20- AC	TRUE	reported	igd	0.00556105	20.4393
1.48e-07	2	75536553	3657	-0.1546	0.02937	ebi-a-GCST90001421	rs57641238	C	G	0.2252	CD20- AC	TRUE	reported	igd	0.00751983	27.6932
8.03e-06	3	146097919	3657	-0.1694	0.03789	ebi-a-GCST90001421	rs34625183	T	C	0.1154	CD20- AC	TRUE	reported	igd	0.00543607	19.9774
4.11e-06	3	133253719	3657	0.1193	0.02587	ebi-a-GCST90001421	rs36123742	T	A	0.6555	CD20- AC	TRUE	reported	igd	0.00578156	21.2545
2.03e-06	4	90909176	3657	0.2348	0.04935	ebi-a-GCST90001421	rs74786971	C	G	0.0645	CD20- AC	TRUE	reported	igd	0.00615201	22.6248
3.24e-06	5	142419461	3657	-0.2732	0.05861	ebi-a-GCST90001421	rs116699251	A	G	0.0446	CD20- AC	TRUE	reported	igd	0.00590637	21.716
6.26e-06	5	9688280	3657	1.728	0.3819	ebi-a-GCST90001421	rs41494	T	A	0.999	CD20- AC	TRUE	reported	igd	0.00556722	20.4621
8.31e-08	6	128553518	3657	1.508	0.2808	ebi-a-GCST90001421	rs7773849	G	A	0.0018	CD20- AC	TRUE	reported	igd	0.00782478	28.8251
3.17e-07	6	32614025	3657	0.177	0.03455	ebi-a-GCST90001421	rs9273241	T	C	0.5975	CD20- AC	TRUE	reported	igd	0.00712557	26.2309
9.78e-06	7	56828069	3657	0.1274	0.02877	ebi-a-GCST90001421	rs2102662	A	G	0.7447	CD20- AC	TRUE	reported	igd	0.00533349	19.5984
5.77e-06	7	137173666	3657	0.249	0.05482	ebi-a-GCST90001421	rs111761453	T	G	0.0524	CD20- AC	TRUE	reported	igd	0.00560987	20.6197
3.21e-06	7	15900650	3657	-0.1541	0.03305	ebi-a-GCST90001421	rs38182	T	C	0.1693	CD20- AC	TRUE	reported	igd	0.00590967	21.7283
4.35e-06	8	19139514	3657	-0.1182	0.02568	ebi-a-GCST90001421	rs6586822	C	T	0.6508	CD20- AC	TRUE	reported	igd	0.00575985	21.1742
9.72e-06	10	25320223	3657	-0.1128	0.02546	ebi-a-GCST90001421	rs6482467	G	A	0.3646	CD20- AC	TRUE	reported	igd	0.0053389	19.6184
3.5e-06	11	19531128	3657	0.1881	0.04049	ebi-a-GCST90001421	rs16936840	T	C	0.102	CD20- AC	TRUE	reported	igd	0.00586681	21.5697
6.08e-06	11	88131197	3657	-0.1412	0.03117	ebi-a-GCST90001421	rs2212443	G	T	0.8048	CD20- AC	TRUE	reported	igd	0.00558008	20.5096
6.51e-06	13	21076875	3657	-0.1127	0.02495	ebi-a-GCST90001421	rs12146943	A	G	0.3704	CD20- AC	TRUE	reported	igd	0.00554837	20.3924
3.52e-06	13	24882401	3657	-0.1249	0.0269	ebi-a-GCST90001421	rs77553819	C	G	0.2863	CD20- AC	TRUE	reported	igd	0.00586061	21.5468
3.49e-06	14	95266847	3657	-0.1932	0.04158	ebi-a-GCST90001421	rs71431666	C	G	0.0946	CD20- AC	TRUE	reported	igd	0.005869	21.5778
6.61e-06	16	29232967	3657	0.1091	0.02419	ebi-a-GCST90001421	rs252298	A	G	0.5643	CD20- AC	TRUE	reported	igd	0.00553151	20.3301
5.92e-06	16	87840577	3657	-0.1465	0.03231	ebi-a-GCST90001421	rs56736306	G	C	0.1719	CD20- AC	TRUE	reported	igd	0.00559038	20.5477
3.75e-06	17	32078878	3657	-0.1164	0.02513	ebi-a-GCST90001421	rs2637364	C	T	0.6221	CD20- AC	TRUE	reported	igd	0.00583251	21.4429
3.23e-06	20	39267990	3657	0.3071	0.06585	ebi-a-GCST90001421	rs6029245	C	T	0.0358	CD20- AC	TRUE	reported	igd	0.00591218	21.7375
5.17e-06	20	4944838	3657	-0.1123	0.0246	ebi-a-GCST90001421	rs6052993	G	C	0.4371	CD20- AC	TRUE	reported	igd	0.00566626	20.8282
9.67e-06	22	48837650	3657	-0.1147	0.02589	ebi-a-GCST90001421	rs6008703	C	G	0.3131	CD20- AC	TRUE	reported	igd	0.00533842	19.6167
1.93e-06	2	34491589	3659	-0.2476	0.05192	ebi-a-GCST90001422	rs75839951	G	T	0.0585	CD20- CD38- %B cell	TRUE	reported	igd	0.00617701	22.7297
6.54e-06	2	17752538	3659	0.127	0.02814	ebi-a-GCST90001422	rs4832496	A	G	0.236	CD20- CD38- %B cell	TRUE	reported	igd	0.00553587	20.3574
8.62e-06	3	63492195	3659	-0.4902	0.11	ebi-a-GCST90001422	rs141595421	G	T	0.0127	CD20- CD38- %B cell	TRUE	reported	igd	0.00539819	19.8483
6e-06	4	163553861	3659	0.1157	0.02552	ebi-a-GCST90001422	rs396692	A	G	0.6682	CD20- CD38- %B cell	TRUE	reported	igd	0.00558612	20.5432
2.01e-06	4	113092883	3659	0.6255	0.1314	ebi-a-GCST90001422	rs182720746	T	C	0.0089	CD20- CD38- %B cell	TRUE	reported	igd	0.00615489	22.6478
3.07e-06	4	25065221	3659	0.524	0.1121	ebi-a-GCST90001422	rs2215848	A	G	0.0118	CD20- CD38- %B cell	TRUE	reported	igd	0.00593613	21.8381
9.86e-06	4	74145187	3659	-0.1398	0.03159	ebi-a-GCST90001422	rs62311900	T	C	0.1735	CD20- CD38- %B cell	TRUE	reported	igd	0.00532396	19.5739
3.12e-07	5	173070505	3659	-0.1471	0.0287	ebi-a-GCST90001422	rs2339996	A	G	0.7803	CD20- CD38- %B cell	TRUE	reported	igd	0.0071284	26.2557
9.12e-06	5	42353044	3659	0.2113	0.04756	ebi-a-GCST90001422	rs13176237	G	A	0.0696	CD20- CD38- %B cell	TRUE	reported	igd	0.00536558	19.7278
4.19e-07	6	32509333	3659	0.2125	0.04192	ebi-a-GCST90001422	rs72492305	T	C	0.6663	CD20- CD38- %B cell	TRUE	reported	igd	0.00697387	25.6825
5.72e-06	6	90013983	3659	0.1557	0.03428	ebi-a-GCST90001422	rs56284619	T	C	0.1469	CD20- CD38- %B cell	TRUE	reported	igd	0.0056065	20.6186
6.77e-06	9	132193568	3659	0.1351	0.02998	ebi-a-GCST90001422	rs10988372	C	G	0.2044	CD20- CD38- %B cell	TRUE	reported	igd	0.00551927	20.296
5.45e-06	9	19948908	3659	0.2799	0.06148	ebi-a-GCST90001422	rs118073973	A	T	0.0402	CD20- CD38- %B cell	TRUE	reported	igd	0.00563278	20.7157
9.2e-06	9	22099416	3659	-1.505	0.3389	ebi-a-GCST90001422	rs72652459	T	C	0.0012	CD20- CD38- %B cell	TRUE	reported	igd	0.00536084	19.7103
2.9e-06	10	17048435	3659	-0.1463	0.03122	ebi-a-GCST90001422	rs55767134	C	G	0.1838	CD20- CD38- %B cell	TRUE	reported	igd	0.00596571	21.9475
1.46e-06	11	123385425	3659	0.1355	0.02809	ebi-a-GCST90001422	rs34666228	T	G	0.2346	CD20- CD38- %B cell	TRUE	reported	igd	0.00631916	23.2561
1.42e-06	12	82233392	3659	-1.069	0.2213	ebi-a-GCST90001422	rs78301150	A	G	0.0033	CD20- CD38- %B cell	TRUE	reported	igd	0.00633679	23.3214
3.73e-06	12	261706	3659	-1.342	0.2897	ebi-a-GCST90001422	rs55897487	T	C	0.0016	CD20- CD38- %B cell	TRUE	reported	igd	0.0058305	21.4472
2.48e-08	14	31993501	3659	-0.8348	0.1494	ebi-a-GCST90001422	rs117308259	C	T	0.0066	CD20- CD38- %B cell	TRUE	reported	igd	0.0084608	31.2051
3.09e-06	14	33254318	3659	-0.2409	0.05156	ebi-a-GCST90001422	rs17099538	C	T	0.0559	CD20- CD38- %B cell	TRUE	reported	igd	0.00593065	21.8178
8.79e-06	14	28669022	3659	-0.2551	0.05732	ebi-a-GCST90001422	rs77911577	C	A	0.05	CD20- CD38- %B cell	TRUE	reported	igd	0.00538396	19.7957
9.1e-06	15	60895636	3659	0.1278	0.02875	ebi-a-GCST90001422	rs2113943	G	A	0.2288	CD20- CD38- %B cell	TRUE	reported	igd	0.00537136	19.7492
8.6e-06	16	5488091	3659	0.1332	0.0299	ebi-a-GCST90001422	rs35639639	C	T	0.2062	CD20- CD38- %B cell	TRUE	reported	igd	0.00539454	19.8348
2.57e-06	17	52971060	3659	0.293	0.06221	ebi-a-GCST90001422	rs16955339	T	G	0.0377	CD20- CD38- %B cell	TRUE	reported	igd	0.00602598	22.1706
8.08e-06	20	765164	3659	0.1488	0.03329	ebi-a-GCST90001422	rs36071180	A	G	0.1596	CD20- CD38- %B cell	TRUE	reported	igd	0.00543064	19.9683
1.55e-06	20	46576714	3659	-0.1186	0.02463	ebi-a-GCST90001422	rs6125184	A	G	0.5914	CD20- CD38- %B cell	TRUE	reported	igd	0.00629702	23.1741
5.38e-06	4	113092883	3658	0.6026	0.1323	ebi-a-GCST90001423	rs182720746	T	C	0.0089	CD20- CD38- AC	TRUE	reported	igd	0.00563948	20.7349
1.34e-06	4	74145187	3658	-0.1537	0.03175	ebi-a-GCST90001423	rs62311900	T	C	0.1736	CD20- CD38- AC	TRUE	reported	igd	0.00636566	23.4219
6.6e-07	5	173070505	3658	-0.1438	0.02887	ebi-a-GCST90001423	rs2339996	A	G	0.7802	CD20- CD38- AC	TRUE	reported	igd	0.00673666	24.7963
4.25e-07	6	32509333	3658	0.2112	0.04169	ebi-a-GCST90001423	rs72492305	T	C	0.6662	CD20- CD38- AC	TRUE	reported	igd	0.00696697	25.65
3.29e-06	6	85038851	3658	0.1893	0.04063	ebi-a-GCST90001423	rs6906886	A	T	0.903	CD20- CD38- AC	TRUE	reported	igd	0.00589922	21.6955
2.27e-06	8	17516564	3658	-0.1548	0.03269	ebi-a-GCST90001423	rs11203884	T	C	0.1643	CD20- CD38- AC	TRUE	reported	igd	0.00609276	22.4117
4.09e-06	9	132193568	3658	0.139	0.03012	ebi-a-GCST90001423	rs10988372	C	G	0.2045	CD20- CD38- AC	TRUE	reported	igd	0.00578835	21.2854
2.87e-06	9	19948908	3658	0.2899	0.06184	ebi-a-GCST90001423	rs118073973	A	T	0.0402	CD20- CD38- AC	TRUE	reported	igd	0.0059719	21.9644
3.45e-06	11	97639659	3658	-0.3072	0.06608	ebi-a-GCST90001423	rs75609575	A	G	0.0349	CD20- CD38- AC	TRUE	reported	igd	0.00587354	21.6006
4.63e-06	11	88142031	3658	-0.1305	0.02844	ebi-a-GCST90001423	rs308820	C	T	0.7571	CD20- CD38- AC	TRUE	reported	igd	0.00572302	21.0438
3.99e-07	11	123384801	3658	0.1435	0.02825	ebi-a-GCST90001423	rs61906277	G	A	0.2347	CD20- CD38- AC	TRUE	reported	igd	0.00700439	25.7887
4.4e-06	14	31993501	3658	-0.6917	0.1504	ebi-a-GCST90001423	rs117308259	C	T	0.0066	CD20- CD38- AC	TRUE	reported	igd	0.005749	21.1399
7.67e-07	17	52971060	3658	0.3095	0.06249	ebi-a-GCST90001423	rs16955339	T	G	0.0377	CD20- CD38- AC	TRUE	reported	igd	0.00666122	24.5167
6.74e-06	18	34838106	3658	-0.2548	0.05651	ebi-a-GCST90001423	rs77510701	A	C	0.0484	CD20- CD38- AC	TRUE	reported	igd	0.0055271	20.3194
8.02e-06	19	53396009	3658	-0.2131	0.04766	ebi-a-GCST90001423	rs80339814	C	T	0.0794	CD20- CD38- AC	TRUE	reported	igd	0.00543561	19.9812
9.6e-06	20	46576714	3658	-0.1099	0.02479	ebi-a-GCST90001423	rs6125184	A	G	0.5914	CD20- CD38- AC	TRUE	reported	igd	0.00534406	19.6429
7.7e-06	20	765164	3658	0.1498	0.03344	ebi-a-GCST90001423	rs36071180	A	G	0.1597	CD20- CD38- AC	TRUE	reported	igd	0.00545596	20.0564
3.27e-06	1	40387371	3657	2.746	0.5892	ebi-a-GCST90001424	rs143109147	C	T	0.0004	IgD+ %Lymphocyte	TRUE	reported	igd	0.00590444	21.7089
7.43e-07	2	206655953	3657	-0.2827	0.05702	ebi-a-GCST90001424	rs16837671	G	T	0.0494	IgD+ %Lymphocyte	TRUE	reported	igd	0.00667671	24.5674
6.97e-06	4	46715880	3657	0.614	0.1364	ebi-a-GCST90001424	rs141070091	T	G	0.0081	IgD+ %Lymphocyte	TRUE	reported	igd	0.0055104	20.2521
4.76e-06	5	115785493	3657	-0.3021	0.06594	ebi-a-GCST90001424	rs76845048	C	A	0.0357	IgD+ %Lymphocyte	TRUE	reported	igd	0.00570681	20.9781
6.78e-07	6	31240635	3657	-0.2101	0.04223	ebi-a-GCST90001424	rs4361609	C	G	0.1131	IgD+ %Lymphocyte	TRUE	reported	igd	0.00672288	24.7384
4.85e-06	7	20106029	3657	-0.1651	0.03606	ebi-a-GCST90001424	rs73078428	A	T	0.1318	IgD+ %Lymphocyte	TRUE	reported	igd	0.00569948	20.951
5.2e-06	7	121332400	3657	0.2879	0.06309	ebi-a-GCST90001424	rs111830700	A	G	0.0377	IgD+ %Lymphocyte	TRUE	reported	igd	0.00566202	20.8125
1.25e-06	7	77469688	3657	-0.2739	0.05642	ebi-a-GCST90001424	rs34910780	T	A	0.0481	IgD+ %Lymphocyte	TRUE	reported	igd	0.00640329	23.5548
2.24e-06	8	130617819	3657	-0.1285	0.02712	ebi-a-GCST90001424	rs2395904	G	T	0.2657	IgD+ %Lymphocyte	TRUE	reported	igd	0.0061016	22.4383
8.16e-06	8	75515052	3657	0.2839	0.06355	ebi-a-GCST90001424	rs533239981	C	G	0.0387	IgD+ %Lymphocyte	TRUE	reported	igd	0.00542764	19.9463
3.11e-06	10	7188484	3657	0.1101	0.02357	ebi-a-GCST90001424	rs1977295	A	G	0.5273	IgD+ %Lymphocyte	TRUE	reported	igd	0.00593126	21.8081
6.84e-06	12	110312229	3657	0.3546	0.0787	ebi-a-GCST90001424	rs75319860	C	T	0.0249	IgD+ %Lymphocyte	TRUE	reported	igd	0.00552076	20.2904
2.22e-06	13	100023905	3657	-1.032	0.2178	ebi-a-GCST90001424	rs116906133	G	A	0.0037	IgD+ %Lymphocyte	TRUE	reported	igd	0.00610184	22.4391
3.43e-13	13	108993494	3657	0.1898	0.02599	ebi-a-GCST90001424	rs12874404	G	A	0.3257	IgD+ %Lymphocyte	TRUE	reported	igd	0.0143737	53.3018
2.1e-06	14	95373465	3657	0.1596	0.03359	ebi-a-GCST90001424	rs2402519	C	G	0.1523	IgD+ %Lymphocyte	TRUE	reported	igd	0.00613547	22.5636
5.52e-10	17	2731370	3657	-0.1468	0.0236	ebi-a-GCST90001424	rs11657531	T	C	0.4882	IgD+ %Lymphocyte	TRUE	reported	igd	0.0104697	38.6715
2.45e-07	17	38038389	3657	-0.142	0.02747	ebi-a-GCST90001424	rs12939565	T	A	0.4267	IgD+ %Lymphocyte	TRUE	reported	igd	0.00725392	26.7068
8.75e-06	17	70210257	3657	-0.2576	0.05786	ebi-a-GCST90001424	rs75956343	G	A	0.0469	IgD+ %Lymphocyte	TRUE	reported	igd	0.00539091	19.8106
3.24e-06	19	14873284	3657	0.1165	0.02499	ebi-a-GCST90001424	rs55658072	G	A	0.6218	IgD+ %Lymphocyte	TRUE	reported	igd	0.00590774	21.7211
2.47e-06	20	44724305	3657	-0.1212	0.02568	ebi-a-GCST90001424	rs6131010	G	A	0.6172	IgD+ %Lymphocyte	TRUE	reported	igd	0.00605415	22.2627
1.65e-06	1	213101844	3656	-0.1191	0.02482	ebi-a-GCST90001425	rs970081	A	G	0.6517	IgD- CD38br %lymphocyte	TRUE	reported	igd	0.00625874	23.0135
2.6e-06	1	63802723	3656	0.192	0.04079	ebi-a-GCST90001425	rs78196740	C	T	0.0929	IgD- CD38br %lymphocyte	TRUE	reported	igd	0.00602372	22.1441
1.93e-06	2	187165335	3656	2.567	0.5384	ebi-a-GCST90001425	rs148362575	T	A	0.0008	IgD- CD38br %lymphocyte	TRUE	reported	igd	0.00617936	22.7198
6.13e-06	2	136941539	3656	0.1297	0.02865	ebi-a-GCST90001425	rs62160934	A	T	0.2133	IgD- CD38br %lymphocyte	TRUE	reported	igd	0.00557438	20.483
2.5e-06	2	204476635	3656	-1.324	0.2808	ebi-a-GCST90001425	rs138158989	A	G	0.0018	IgD- CD38br %lymphocyte	TRUE	reported	igd	0.00604425	22.22
1.98e-06	3	20980398	3656	-0.1404	0.02948	ebi-a-GCST90001425	rs66491584	A	G	0.1991	IgD- CD38br %lymphocyte	TRUE	reported	igd	0.00616577	22.6695
7.48e-06	3	117331256	3656	1.619	0.361	ebi-a-GCST90001425	rs116540222	T	C	0.0011	IgD- CD38br %lymphocyte	TRUE	reported	igd	0.0054713	20.1021
4.16e-06	3	157649504	3656	0.3801	0.08244	ebi-a-GCST90001425	rs79812543	A	G	0.0197	IgD- CD38br %lymphocyte	TRUE	reported	igd	0.0057809	21.2462
2.32e-06	3	11712287	3656	0.2925	0.06183	ebi-a-GCST90001425	rs151009998	A	G	0.0379	IgD- CD38br %lymphocyte	TRUE	reported	igd	0.00608411	22.3674
9.29e-06	4	55386841	3656	0.3028	0.06821	ebi-a-GCST90001425	rs11938966	A	C	0.0294	IgD- CD38br %lymphocyte	TRUE	reported	igd	0.00536136	19.696
8.89e-06	4	61089291	3656	-0.6902	0.1551	ebi-a-GCST90001425	rs114428590	A	T	0.0059	IgD- CD38br %lymphocyte	TRUE	reported	igd	0.00538734	19.792
8.96e-06	5	89585751	3656	1.582	0.3557	ebi-a-GCST90001425	rs79264549	A	C	0.001	IgD- CD38br %lymphocyte	TRUE	reported	igd	0.0053814	19.77
5.92e-06	5	1297258	3656	0.1238	0.0273	ebi-a-GCST90001425	rs6554754	C	T	0.7503	IgD- CD38br %lymphocyte	TRUE	reported	igd	0.00559337	20.5531
8.62e-06	6	31274174	3656	-0.4998	0.1122	ebi-a-GCST90001425	rs139101653	T	C	0.0129	IgD- CD38br %lymphocyte	TRUE	reported	igd	0.00539821	19.8321
3.53e-06	6	41935797	3656	-2.09	0.45	ebi-a-GCST90001425	rs76624801	C	A	0.0007	IgD- CD38br %lymphocyte	TRUE	reported	igd	0.00586552	21.5591
8.32e-07	6	40333488	3656	-1.987	0.4026	ebi-a-GCST90001425	rs187459109	A	G	0.0008	IgD- CD38br %lymphocyte	TRUE	reported	igd	0.00661848	24.345
2.48e-06	7	127285830	3656	0.3296	0.06986	ebi-a-GCST90001425	rs75346886	T	G	0.0294	IgD- CD38br %lymphocyte	TRUE	reported	igd	0.00605167	22.2474
8.26e-06	7	132571443	3656	-0.6459	0.1447	ebi-a-GCST90001425	rs138058221	T	C	0.0068	IgD- CD38br %lymphocyte	TRUE	reported	igd	0.00542035	19.9139
1.47e-06	7	106306631	3656	-0.311	0.06449	ebi-a-GCST90001425	rs148377259	C	T	0.0341	IgD- CD38br %lymphocyte	TRUE	reported	igd	0.00632086	23.2433
1.91e-06	9	8531036	3656	0.2558	0.05361	ebi-a-GCST90001425	rs12340211	G	C	0.0518	IgD- CD38br %lymphocyte	TRUE	reported	igd	0.00618881	22.7547
8.62e-06	11	97765784	3656	0.1975	0.04432	ebi-a-GCST90001425	rs113087021	A	T	0.0766	IgD- CD38br %lymphocyte	TRUE	reported	igd	0.00540227	19.8471
5.11e-06	11	127827727	3656	0.1561	0.03419	ebi-a-GCST90001425	rs478251	C	A	0.1332	IgD- CD38br %lymphocyte	TRUE	reported	igd	0.00566934	20.8339
6.51e-06	12	10496783	3656	-0.1069	0.02367	ebi-a-GCST90001425	rs6488283	G	A	0.4229	IgD- CD38br %lymphocyte	TRUE	reported	igd	0.005548	20.3855
1.09e-06	12	52932031	3656	0.1168	0.02391	ebi-a-GCST90001425	rs7294591	T	C	0.5412	IgD- CD38br %lymphocyte	TRUE	reported	igd	0.00648477	23.85
1.65e-06	12	14317207	3656	-0.1438	0.02996	ebi-a-GCST90001425	rs11609248	G	A	0.1916	IgD- CD38br %lymphocyte	TRUE	reported	igd	0.00626181	23.0248
7.68e-06	12	106098314	3656	-0.3233	0.07216	ebi-a-GCST90001425	rs17037450	A	G	0.0264	IgD- CD38br %lymphocyte	TRUE	reported	igd	0.00546052	20.0623
1.64e-06	14	22129890	3656	0.2941	0.06126	ebi-a-GCST90001425	rs72686093	T	C	0.0382	IgD- CD38br %lymphocyte	TRUE	reported	igd	0.0062647	23.0355
7.15e-06	15	74539114	3656	-0.1167	0.02595	ebi-a-GCST90001425	rs2627305	A	G	0.2986	IgD- CD38br %lymphocyte	TRUE	reported	igd	0.0055013	20.2129
1.92e-07	16	59885737	3656	-0.1289	0.02471	ebi-a-GCST90001425	rs4785074	T	C	0.635	IgD- CD38br %lymphocyte	TRUE	reported	igd	0.00738811	27.1971
4.12e-06	16	81821361	3656	0.3562	0.07723	ebi-a-GCST90001425	rs72834736	C	G	0.0248	IgD- CD38br %lymphocyte	TRUE	reported	igd	0.00578482	21.2607
1.75e-06	22	31013921	3656	0.3941	0.0823	ebi-a-GCST90001425	rs76348547	T	G	0.0207	IgD- CD38br %lymphocyte	TRUE	reported	igd	0.00623292	22.9179
9.55e-06	1	41075209	3656	-0.1164	0.02625	ebi-a-GCST90001426	rs500586	T	C	0.7061	IgD- CD38dim %lymphocyte	TRUE	reported	igd	0.00534948	19.6521
7.8e-06	1	119873920	3656	0.556	0.1242	ebi-a-GCST90001426	rs72691171	T	A	0.0105	IgD- CD38dim %lymphocyte	TRUE	reported	igd	0.00545163	20.0294
4.55e-06	1	19500582	3656	1.034	0.2251	ebi-a-GCST90001426	rs143785715	T	C	0.0027	IgD- CD38dim %lymphocyte	TRUE	reported	igd	0.00573832	21.0888
8.16e-07	1	89286072	3656	0.516	0.1044	ebi-a-GCST90001426	rs10922490	C	T	0.0164	IgD- CD38dim %lymphocyte	TRUE	reported	igd	0.00663743	24.4152
4.86e-08	2	136926146	3656	0.1644	0.03007	ebi-a-GCST90001426	rs11687597	G	A	0.2069	IgD- CD38dim %lymphocyte	TRUE	reported	igd	0.0081095	29.8744
2.51e-07	2	238554657	3656	0.1571	0.03041	ebi-a-GCST90001426	rs7595246	C	T	0.1893	IgD- CD38dim %lymphocyte	TRUE	reported	igd	0.00724694	26.6736
2.94e-06	4	100279851	3656	0.5092	0.1088	ebi-a-GCST90001426	rs71612685	G	A	0.0126	IgD- CD38dim %lymphocyte	TRUE	reported	igd	0.00595551	21.8918
9.93e-06	4	1628280	3656	0.1691	0.03822	ebi-a-GCST90001426	rs1867929	A	C	0.1104	IgD- CD38dim %lymphocyte	TRUE	reported	igd	0.00532575	19.5645
6.81e-06	5	89545035	3656	2.925	0.6491	ebi-a-GCST90001426	rs114839471	G	A	0.0005	IgD- CD38dim %lymphocyte	TRUE	reported	igd	0.00552353	20.2951
2.28e-06	5	144608340	3656	-0.1275	0.02694	ebi-a-GCST90001426	rs17405603	T	A	0.2842	IgD- CD38dim %lymphocyte	TRUE	reported	igd	0.00608929	22.3866
1.66e-06	6	41401285	3656	1.843	0.3841	ebi-a-GCST90001426	rs146936090	T	C	0.0008	IgD- CD38dim %lymphocyte	TRUE	reported	igd	0.00625791	23.0104
1.74e-06	7	22048853	3656	-0.1185	0.02475	ebi-a-GCST90001426	rs6972846	T	G	0.3885	IgD- CD38dim %lymphocyte	TRUE	reported	igd	0.00623111	22.9112
4.78e-06	7	154618679	3656	0.2746	0.05995	ebi-a-GCST90001426	rs78027513	T	G	0.0414	IgD- CD38dim %lymphocyte	TRUE	reported	igd	0.00570599	20.9694
8.25e-09	8	144984956	3656	-0.1408	0.02438	ebi-a-GCST90001426	rs7840395	G	A	0.5715	IgD- CD38dim %lymphocyte	TRUE	reported	igd	0.0090404	33.335
6.89e-06	8	40734662	3656	0.1383	0.03071	ebi-a-GCST90001426	rs2137277	G	A	0.1882	IgD- CD38dim %lymphocyte	TRUE	reported	igd	0.00551666	20.2697
2.24e-06	10	22940992	3656	0.4384	0.09254	ebi-a-GCST90001426	rs72816858	C	G	0.0172	IgD- CD38dim %lymphocyte	TRUE	reported	igd	0.00610124	22.4308
6.51e-07	12	54786414	3656	-0.2055	0.04122	ebi-a-GCST90001426	rs12298227	C	T	0.1013	IgD- CD38dim %lymphocyte	TRUE	reported	igd	0.00675241	24.8411
6.31e-06	12	53022961	3656	-0.1218	0.02694	ebi-a-GCST90001426	rs593370	T	C	0.7001	IgD- CD38dim %lymphocyte	TRUE	reported	igd	0.00555996	20.4297
1.05e-07	13	108957063	3656	0.1281	0.02404	ebi-a-GCST90001426	rs9520836	G	A	0.5044	IgD- CD38dim %lymphocyte	TRUE	reported	igd	0.00770661	28.3786
4.61e-06	15	76646870	3656	0.38	0.08281	ebi-a-GCST90001426	rs118086652	G	A	0.0213	IgD- CD38dim %lymphocyte	TRUE	reported	igd	0.00572666	21.0457
1.93e-07	17	2716535	3656	-0.1257	0.02411	ebi-a-GCST90001426	rs11653761	T	G	0.592	IgD- CD38dim %lymphocyte	TRUE	reported	igd	0.00737994	27.1668
6.64e-06	18	61418402	3656	0.4981	0.1104	ebi-a-GCST90001426	rs145744014	T	C	0.0116	IgD- CD38dim %lymphocyte	TRUE	reported	igd	0.00553704	20.345
7.05e-06	19	36290177	3656	-0.1194	0.02653	ebi-a-GCST90001426	rs652344	C	T	0.2946	IgD- CD38dim %lymphocyte	TRUE	reported	igd	0.00550971	20.244
6.04e-06	20	18194427	3656	0.1091	0.02407	ebi-a-GCST90001426	rs2328245	T	C	0.5678	IgD- CD38dim %lymphocyte	TRUE	reported	igd	0.00558801	20.5333
5.86e-06	22	27421843	3656	0.3766	0.08299	ebi-a-GCST90001426	rs134927	T	C	0.0215	IgD- CD38dim %lymphocyte	TRUE	reported	igd	0.00560098	20.5812
1.84e-07	1	84127219	3656	0.1517	0.02904	ebi-a-GCST90001427	rs61790670	A	C	0.23	IgD- CD38- %lymphocyte	TRUE	reported	igd	0.0074087	27.2735
9.95e-06	1	178417994	3656	-0.2855	0.06453	ebi-a-GCST90001427	rs116661843	A	G	0.0387	IgD- CD38- %lymphocyte	TRUE	reported	igd	0.00532554	19.5637
3.17e-06	1	59700800	3656	0.1428	0.0306	ebi-a-GCST90001427	rs12128328	C	T	0.2113	IgD- CD38- %lymphocyte	TRUE	reported	igd	0.00592145	21.7659
7.37e-06	2	119468602	3656	0.1358	0.03024	ebi-a-GCST90001427	rs12624265	G	A	0.2082	IgD- CD38- %lymphocyte	TRUE	reported	igd	0.00548581	20.1557
6.94e-06	2	232313158	3656	-0.1296	0.02879	ebi-a-GCST90001427	rs12992631	T	C	0.2408	IgD- CD38- %lymphocyte	TRUE	reported	igd	0.00551214	20.253
7.22e-06	2	47117185	3656	-0.1193	0.02656	ebi-a-GCST90001427	rs2084194	A	G	0.677	IgD- CD38- %lymphocyte	TRUE	reported	igd	0.00548818	20.1645
2.84e-07	2	238550072	3656	0.1403	0.02729	ebi-a-GCST90001427	rs6723786	G	A	0.2924	IgD- CD38- %lymphocyte	TRUE	reported	igd	0.00717751	26.4162
1.87e-06	2	66709035	3656	-0.2723	0.05703	ebi-a-GCST90001427	rs114551034	A	G	0.0509	IgD- CD38- %lymphocyte	TRUE	reported	igd	0.00619702	22.7851
6.07e-06	3	191905058	3656	0.2178	0.04807	ebi-a-GCST90001427	rs75524570	C	T	0.0673	IgD- CD38- %lymphocyte	TRUE	reported	igd	0.0055838	20.5178
6.27e-06	4	133090875	3656	-0.853	0.1886	ebi-a-GCST90001427	rs150378941	C	G	0.0045	IgD- CD38- %lymphocyte	TRUE	reported	igd	0.00556398	20.4445
4.86e-06	4	134727496	3656	-1.231	0.2689	ebi-a-GCST90001427	rs72942964	T	C	0.0021	IgD- CD38- %lymphocyte	TRUE	reported	igd	0.00569962	20.9458
6.41e-06	4	56547047	3656	0.1731	0.0383	ebi-a-GCST90001427	rs7676571	T	C	0.8835	IgD- CD38- %lymphocyte	TRUE	reported	igd	0.00555611	20.4154
8.37e-06	4	25771115	3656	0.1211	0.02714	ebi-a-GCST90001427	rs4697617	A	G	0.7103	IgD- CD38- %lymphocyte	TRUE	reported	igd	0.00541631	19.899
7.97e-06	4	186920475	3656	-0.165	0.03688	ebi-a-GCST90001427	rs72711540	C	G	0.1325	IgD- CD38- %lymphocyte	TRUE	reported	igd	0.00544514	20.0055
1.89e-06	5	144608340	3656	-0.1322	0.0277	ebi-a-GCST90001427	rs17405603	T	A	0.2842	IgD- CD38- %lymphocyte	TRUE	reported	igd	0.00619156	22.7649
6.5e-06	7	7871676	3656	0.617	0.1366	ebi-a-GCST90001427	rs144625305	T	C	0.0086	IgD- CD38- %lymphocyte	TRUE	reported	igd	0.0055494	20.3907
6.83e-07	8	144986103	3656	-0.1246	0.02505	ebi-a-GCST90001427	rs11777835	C	T	0.5715	IgD- CD38- %lymphocyte	TRUE	reported	igd	0.0067218	24.7277
3.59e-07	8	55620993	3656	0.391	0.07669	ebi-a-GCST90001427	rs190799514	C	T	0.0272	IgD- CD38- %lymphocyte	TRUE	reported	igd	0.00705981	25.98
6e-06	8	55914981	3656	0.3985	0.08792	ebi-a-GCST90001427	rs75116337	C	T	0.0208	IgD- CD38- %lymphocyte	TRUE	reported	igd	0.00558781	20.5326
4.4e-06	8	9936753	3656	0.204	0.04436	ebi-a-GCST90001427	rs814418	T	C	0.0907	IgD- CD38- %lymphocyte	TRUE	reported	igd	0.0057513	21.1368
8.39e-06	11	12544361	3656	-0.1119	0.02508	ebi-a-GCST90001427	rs4756916	C	T	0.5685	IgD- CD38- %lymphocyte	TRUE	reported	igd	0.00541553	19.8961
9.03e-06	11	23667143	3656	-0.3825	0.08604	ebi-a-GCST90001427	rs17234595	A	G	0.0207	IgD- CD38- %lymphocyte	TRUE	reported	igd	0.00537668	19.7526
4.95e-06	12	54797571	3656	-0.1952	0.04268	ebi-a-GCST90001427	rs12426629	G	C	0.0989	IgD- CD38- %lymphocyte	TRUE	reported	igd	0.00568888	20.9061
1.44e-06	13	109144845	3656	0.1207	0.025	ebi-a-GCST90001427	rs9514859	C	G	0.4402	IgD- CD38- %lymphocyte	TRUE	reported	igd	0.00633532	23.2968
1.38e-07	13	108993494	3656	0.1408	0.02668	ebi-a-GCST90001427	rs12874404	G	A	0.3256	IgD- CD38- %lymphocyte	TRUE	reported	igd	0.00756017	27.8353
5.63e-06	16	85313662	3656	0.1116	0.02456	ebi-a-GCST90001427	rs4474666	A	G	0.5167	IgD- CD38- %lymphocyte	TRUE	reported	igd	0.0056159	20.6364
2.78e-06	17	2716535	3656	-0.1169	0.0249	ebi-a-GCST90001427	rs11653761	T	G	0.592	IgD- CD38- %lymphocyte	TRUE	reported	igd	0.00599258	22.0289
9.61e-06	17	49200947	3656	-0.1195	0.02696	ebi-a-GCST90001427	rs34157595	C	T	0.3155	IgD- CD38- %lymphocyte	TRUE	reported	igd	0.00534518	19.6362
3.33e-06	18	60947111	3656	0.1163	0.02497	ebi-a-GCST90001427	rs7236090	C	T	0.5922	IgD- CD38- %lymphocyte	TRUE	reported	igd	0.00589857	21.6813
1.24e-06	21	42362418	3656	-0.5436	0.1119	ebi-a-GCST90001427	rs77741094	G	C	0.0126	IgD- CD38- %lymphocyte	TRUE	reported	igd	0.00641355	23.5864
3.85e-06	1	214958496	3657	0.1953	0.04221	ebi-a-GCST90001428	rs112904733	T	G	0.0956	IgD- CD38dim %B cell	TRUE	reported	igd	0.00581988	21.3962
9.31e-06	1	40387371	3657	-2.636	0.5937	ebi-a-GCST90001428	rs143109147	C	T	0.0004	IgD- CD38dim %B cell	TRUE	reported	igd	0.00536163	19.7024
7.23e-06	1	232094153	3657	-0.7345	0.1635	ebi-a-GCST90001428	rs12118242	T	C	0.0055	IgD- CD38dim %B cell	TRUE	reported	igd	0.00548824	20.1702
2.81e-07	1	233050029	3657	-0.5857	0.1138	ebi-a-GCST90001428	rs9424499	C	G	0.0109	IgD- CD38dim %B cell	TRUE	reported	igd	0.00719129	26.4745
2.49e-06	2	136864703	3657	0.1484	0.03147	ebi-a-GCST90001428	rs16832731	A	G	0.1987	IgD- CD38dim %B cell	TRUE	reported	igd	0.00604389	22.2247
6.06e-06	3	106834795	3657	-1.341	0.296	ebi-a-GCST90001428	rs138919897	G	A	0.0019	IgD- CD38dim %B cell	TRUE	reported	igd	0.00558108	20.5133
2.82e-06	3	106275239	3657	0.3323	0.07083	ebi-a-GCST90001428	rs73205209	C	T	0.0334	IgD- CD38dim %B cell	TRUE	reported	igd	0.00598267	21.9983
4.41e-06	3	8695105	3657	-0.2872	0.06245	ebi-a-GCST90001428	rs111854570	A	G	0.0388	IgD- CD38dim %B cell	TRUE	reported	igd	0.00575009	21.1381
6.22e-06	5	89545035	3657	3.03	0.6695	ebi-a-GCST90001428	rs114839471	G	A	0.0005	IgD- CD38dim %B cell	TRUE	reported	igd	0.00556972	20.4714
1.51e-06	5	144609363	3657	-0.1389	0.02884	ebi-a-GCST90001428	rs17405749	T	C	0.2374	IgD- CD38dim %B cell	TRUE	reported	igd	0.00630294	23.1834
6.5e-06	5	11638274	3657	-0.3593	0.07955	ebi-a-GCST90001428	rs80088375	T	C	0.0247	IgD- CD38dim %B cell	TRUE	reported	igd	0.00554745	20.389
3.46e-07	6	125594743	3657	0.6398	0.1253	ebi-a-GCST90001428	rs75273600	A	G	0.0093	IgD- CD38dim %B cell	TRUE	reported	igd	0.00707907	26.0585
9.41e-06	7	28192280	3657	-0.1154	0.02601	ebi-a-GCST90001428	rs849133	T	C	0.5576	IgD- CD38dim %B cell	TRUE	reported	igd	0.00535395	19.674
8.36e-06	9	75147206	3657	-0.4565	0.1023	ebi-a-GCST90001428	rs146267894	T	C	0.0148	IgD- CD38dim %B cell	TRUE	reported	igd	0.00541561	19.9018
1.41e-06	10	132983821	3657	-0.136	0.02815	ebi-a-GCST90001428	rs2397752	T	C	0.248	IgD- CD38dim %B cell	TRUE	reported	igd	0.0063421	23.3283
8.23e-06	10	10573290	3657	-0.246	0.05509	ebi-a-GCST90001428	rs117987395	G	T	0.0524	IgD- CD38dim %B cell	TRUE	reported	igd	0.00542298	19.9291
3.31e-07	11	128322602	3657	-0.3698	0.07231	ebi-a-GCST90001428	rs80216562	A	G	0.029	IgD- CD38dim %B cell	TRUE	reported	igd	0.00710096	26.1396
4.11e-06	11	11033950	3657	-0.1167	0.02529	ebi-a-GCST90001428	rs10743163	A	G	0.4035	IgD- CD38dim %B cell	TRUE	reported	igd	0.00578892	21.2817
9.93e-06	12	121343559	3657	0.321	0.07254	ebi-a-GCST90001428	rs61946381	C	A	0.0305	IgD- CD38dim %B cell	TRUE	reported	igd	0.00532612	19.5712
8.82e-06	12	57302799	3657	-0.1293	0.02904	ebi-a-GCST90001428	rs1846398	C	A	0.7518	IgD- CD38dim %B cell	TRUE	reported	igd	0.00539176	19.8137
3.36e-06	13	19499423	3657	0.1177	0.02529	ebi-a-GCST90001428	rs4038038	A	G	0.359	IgD- CD38dim %B cell	TRUE	reported	igd	0.00588797	21.648
7.42e-06	15	77402748	3657	0.651	0.1451	ebi-a-GCST90001428	rs117227598	G	C	0.0078	IgD- CD38dim %B cell	TRUE	reported	igd	0.00547417	20.1182
3.48e-06	16	81916912	3657	-0.1701	0.0366	ebi-a-GCST90001428	rs11548656	G	A	0.1288	IgD- CD38dim %B cell	TRUE	reported	igd	0.0058717	21.5878
2.74e-06	17	49605668	3657	0.2621	0.05581	ebi-a-GCST90001428	rs75659776	T	C	0.0515	IgD- CD38dim %B cell	TRUE	reported	igd	0.00599479	22.0431
8.89e-06	17	41946947	3657	-0.2358	0.05299	ebi-a-GCST90001428	rs117541917	C	A	0.0593	IgD- CD38dim %B cell	TRUE	reported	igd	0.00538554	19.7907
6.22e-06	20	6688542	3657	0.887	0.196	ebi-a-GCST90001428	rs113530462	C	G	0.0038	IgD- CD38dim %B cell	TRUE	reported	igd	0.0055691	20.469
5.73e-06	1	247700906	3656	0.1734	0.03817	ebi-a-GCST90001429	rs1919856	G	A	0.108	IgD+ CD38br %lymphocyte	TRUE	reported	igd	0.0056131	20.6261
9.11e-07	2	16464977	3656	-0.1278	0.02599	ebi-a-GCST90001429	rs11682311	C	T	0.3243	IgD+ CD38br %lymphocyte	TRUE	reported	igd	0.00657022	24.1664
9.6e-06	2	97558150	3656	-0.1658	0.03741	ebi-a-GCST90001429	rs4907205	C	T	0.1232	IgD+ CD38br %lymphocyte	TRUE	reported	igd	0.00534393	19.6316
2.07e-08	2	105587803	3656	-0.3597	0.06402	ebi-a-GCST90001429	rs140380950	C	T	0.0368	IgD+ CD38br %lymphocyte	TRUE	reported	igd	0.0085607	31.5509
6.67e-06	3	183195708	3656	0.3352	0.07432	ebi-a-GCST90001429	rs2686423	G	A	0.9739	IgD+ CD38br %lymphocyte	TRUE	reported	igd	0.00553325	20.331
1.26e-06	4	15915069	3656	-0.4243	0.08741	ebi-a-GCST90001429	rs76112278	A	G	0.0194	IgD+ CD38br %lymphocyte	TRUE	reported	igd	0.00640365	23.5497
8.56e-06	4	38379833	3656	-0.283	0.06349	ebi-a-GCST90001429	rs7667070	C	T	0.0361	IgD+ CD38br %lymphocyte	TRUE	reported	igd	0.00540508	19.8575
1.01e-06	5	498773	3656	1.792	0.3659	ebi-a-GCST90001429	rs78658073	A	G	0.001	IgD+ CD38br %lymphocyte	TRUE	reported	igd	0.00651786	23.9725
2.47e-07	5	158276610	3656	-0.2327	0.04501	ebi-a-GCST90001429	rs80330977	A	G	0.0814	IgD+ CD38br %lymphocyte	TRUE	reported	igd	0.0072578	26.7139
2.03e-06	5	18919526	3656	-0.1368	0.02874	ebi-a-GCST90001429	rs76660971	A	G	0.2299	IgD+ CD38br %lymphocyte	TRUE	reported	igd	0.00615899	22.6444
6.07e-06	6	31562150	3656	-0.1653	0.03649	ebi-a-GCST90001429	rs2857599	A	G	0.1722	IgD+ CD38br %lymphocyte	TRUE	reported	igd	0.00558163	20.5097
1.59e-06	7	48791017	3656	-0.4644	0.09659	ebi-a-GCST90001429	rs117772462	A	T	0.0159	IgD+ CD38br %lymphocyte	TRUE	reported	igd	0.00628314	23.1037
2.96e-06	7	190115	3656	-0.2347	0.05014	ebi-a-GCST90001429	rs11185560	A	G	0.9375	IgD+ CD38br %lymphocyte	TRUE	reported	igd	0.00595739	21.8988
2.99e-06	8	130602281	3656	0.126	0.02692	ebi-a-GCST90001429	rs10103048	C	A	0.7321	IgD+ CD38br %lymphocyte	TRUE	reported	igd	0.00595649	21.8954
7.76e-07	8	118255950	3656	-0.1213	0.02451	ebi-a-GCST90001429	rs1695681	A	C	0.5309	IgD+ CD38br %lymphocyte	TRUE	reported	igd	0.00665471	24.4792
7.75e-06	9	115678594	3656	0.1232	0.02752	ebi-a-GCST90001429	rs13300113	T	A	0.2789	IgD+ CD38br %lymphocyte	TRUE	reported	igd	0.00545185	20.0303
5.66e-06	10	63723909	3656	-0.116	0.02553	ebi-a-GCST90001429	rs10821937	T	C	0.6458	IgD+ CD38br %lymphocyte	TRUE	reported	igd	0.00561517	20.6337
3.74e-06	11	15377699	3656	0.1495	0.03227	ebi-a-GCST90001429	rs10832409	A	G	0.1722	IgD+ CD38br %lymphocyte	TRUE	reported	igd	0.00583628	21.451
1.09e-06	12	110228055	3656	0.3875	0.07937	ebi-a-GCST90001429	rs11068290	T	C	0.0231	IgD+ CD38br %lymphocyte	TRUE	reported	igd	0.00647742	23.8228
1.89e-06	12	75564449	3656	-0.4624	0.09688	ebi-a-GCST90001429	rs59879144	A	C	0.0161	IgD+ CD38br %lymphocyte	TRUE	reported	igd	0.00619246	22.7683
6.49e-06	12	61758121	3656	0.1102	0.02441	ebi-a-GCST90001429	rs10877626	G	C	0.4739	IgD+ CD38br %lymphocyte	TRUE	reported	igd	0.00554379	20.37
7.93e-06	12	27184482	3656	-0.4731	0.1058	ebi-a-GCST90001429	rs17408660	G	A	0.0129	IgD+ CD38br %lymphocyte	TRUE	reported	igd	0.00543951	19.9847
7.07e-06	14	43915569	3656	-0.5382	0.1197	ebi-a-GCST90001429	rs75589249	T	C	0.0107	IgD+ CD38br %lymphocyte	TRUE	reported	igd	0.00549918	20.2051
2.5e-06	14	22499870	3656	0.1771	0.03756	ebi-a-GCST90001429	rs3811315	A	T	0.1157	IgD+ CD38br %lymphocyte	TRUE	reported	igd	0.00604431	22.2202
8.88e-07	16	84759446	3656	-0.1525	0.03097	ebi-a-GCST90001429	rs2216762	C	T	0.8141	IgD+ CD38br %lymphocyte	TRUE	reported	igd	0.00658841	24.2337
1.86e-06	17	8639905	3656	0.1158	0.02425	ebi-a-GCST90001429	rs60521331	A	G	0.5022	IgD+ CD38br %lymphocyte	TRUE	reported	igd	0.00619851	22.7906
8.59e-06	21	16767346	3656	-0.3886	0.0872	ebi-a-GCST90001429	rs55708924	G	A	0.0185	IgD+ CD38br %lymphocyte	TRUE	reported	igd	0.00540273	19.8488
4.28e-07	1	40387371	3656	2.959	0.5843	ebi-a-GCST90001430	rs143109147	C	T	0.0004	IgD+ CD38dim %lymphocyte	TRUE	reported	igd	0.00696588	25.6319
9.69e-06	2	12243809	3656	0.1449	0.0327	ebi-a-GCST90001430	rs55877424	A	G	0.1607	IgD+ CD38dim %lymphocyte	TRUE	reported	igd	0.00534206	19.6247
8.94e-06	3	41659628	3656	0.6348	0.1427	ebi-a-GCST90001430	rs149290264	T	C	0.007	IgD+ CD38dim %lymphocyte	TRUE	reported	igd	0.00538363	19.7783
9.59e-06	3	80085882	3656	2.439	0.5502	ebi-a-GCST90001430	rs182174914	A	T	0.0004	IgD+ CD38dim %lymphocyte	TRUE	reported	igd	0.00534624	19.6401
5.62e-06	3	193840329	3656	-0.1262	0.02775	ebi-a-GCST90001430	rs10933716	T	C	0.2486	IgD+ CD38dim %lymphocyte	TRUE	reported	igd	0.00562518	20.6707
4.74e-06	3	115393238	3656	0.1411	0.0308	ebi-a-GCST90001430	rs28399382	T	C	0.1982	IgD+ CD38dim %lymphocyte	TRUE	reported	igd	0.00570769	20.9756
7.89e-06	4	61631854	3656	0.1272	0.02842	ebi-a-GCST90001430	rs28654727	A	C	0.2433	IgD+ CD38dim %lymphocyte	TRUE	reported	igd	0.00544938	20.0211
2.42e-06	4	170331972	3656	0.1165	0.02467	ebi-a-GCST90001430	rs6831487	G	T	0.4702	IgD+ CD38dim %lymphocyte	TRUE	reported	igd	0.0060627	22.2882
5.32e-06	5	158317602	3656	-0.2112	0.04633	ebi-a-GCST90001430	rs75512885	A	T	0.0788	IgD+ CD38dim %lymphocyte	TRUE	reported	igd	0.00565191	20.7695
5.29e-06	5	118216796	3656	-0.2012	0.04413	ebi-a-GCST90001430	rs1510971	A	T	0.0826	IgD+ CD38dim %lymphocyte	TRUE	reported	igd	0.00565353	20.7755
3.75e-06	5	160198880	3656	0.1502	0.03243	ebi-a-GCST90001430	rs12516105	C	T	0.1737	IgD+ CD38dim %lymphocyte	TRUE	reported	igd	0.00583309	21.4392
7.93e-06	6	31240635	3656	-0.1912	0.04275	ebi-a-GCST90001430	rs4361609	C	G	0.1131	IgD+ CD38dim %lymphocyte	TRUE	reported	igd	0.00544161	19.9924
7.12e-06	6	166502048	3656	0.1106	0.0246	ebi-a-GCST90001430	rs9459562	C	G	0.4346	IgD+ CD38dim %lymphocyte	TRUE	reported	igd	0.00549844	20.2024
7.26e-06	7	77469688	3656	-0.2544	0.05663	ebi-a-GCST90001430	rs34910780	T	A	0.048	IgD+ CD38dim %lymphocyte	TRUE	reported	igd	0.00548964	20.1699
1.42e-06	7	123275484	3656	0.2018	0.04179	ebi-a-GCST90001430	rs62474511	T	A	0.0927	IgD+ CD38dim %lymphocyte	TRUE	reported	igd	0.00633768	23.3056
5.97e-06	7	155224134	3656	-0.3385	0.07465	ebi-a-GCST90001430	rs4716961	C	T	0.0265	IgD+ CD38dim %lymphocyte	TRUE	reported	igd	0.00559263	20.5504
3.96e-07	8	130582787	3656	-0.1537	0.03026	ebi-a-GCST90001430	rs7840067	C	T	0.1978	IgD+ CD38dim %lymphocyte	TRUE	reported	igd	0.00700729	25.7853
2.32e-06	8	75515052	3656	0.3011	0.06365	ebi-a-GCST90001430	rs533239981	C	G	0.0387	IgD+ CD38dim %lymphocyte	TRUE	reported	igd	0.00608371	22.3659
1.91e-06	8	60077245	3656	-0.4228	0.08863	ebi-a-GCST90001430	rs60953943	A	G	0.0204	IgD+ CD38dim %lymphocyte	TRUE	reported	igd	0.00618596	22.7442
4.3e-06	10	56638876	3656	0.2233	0.0485	ebi-a-GCST90001430	rs76400856	C	A	0.0639	IgD+ CD38dim %lymphocyte	TRUE	reported	igd	0.0057647	21.1864
1.09e-06	10	97801073	3656	0.348	0.07127	ebi-a-GCST90001430	rs74151247	A	C	0.0302	IgD+ CD38dim %lymphocyte	TRUE	reported	igd	0.00647912	23.8291
3.91e-06	12	110312229	3656	0.3651	0.07896	ebi-a-GCST90001430	rs75319860	C	T	0.0249	IgD+ CD38dim %lymphocyte	TRUE	reported	igd	0.00581394	21.3684
6.69e-06	13	104519594	3656	1.581	0.3506	ebi-a-GCST90001430	rs139695291	G	A	0.0011	IgD+ CD38dim %lymphocyte	TRUE	reported	igd	0.00553127	20.3237
3.13e-06	13	72428296	3656	0.503	0.1077	ebi-a-GCST90001430	rs75474045	A	G	0.0126	IgD+ CD38dim %lymphocyte	TRUE	reported	igd	0.00593082	21.8005
1.9e-07	13	108993494	3656	0.1366	0.02617	ebi-a-GCST90001430	rs12874404	G	A	0.3256	IgD+ CD38dim %lymphocyte	TRUE	reported	igd	0.00739713	27.2305
2.4e-06	14	65713895	3656	-0.2347	0.04969	ebi-a-GCST90001430	rs116844769	A	G	0.0662	IgD+ CD38dim %lymphocyte	TRUE	reported	igd	0.00606513	22.2972
4.78e-07	16	84754964	3656	0.1233	0.02445	ebi-a-GCST90001430	rs16974449	A	C	0.4851	IgD+ CD38dim %lymphocyte	TRUE	reported	igd	0.00690799	25.4174
6.26e-07	17	8639905	3656	0.1214	0.02433	ebi-a-GCST90001430	rs60521331	A	G	0.5022	IgD+ CD38dim %lymphocyte	TRUE	reported	igd	0.00676394	24.8837
8.84e-07	17	2731370	3656	-0.1167	0.0237	ebi-a-GCST90001430	rs11657531	T	C	0.4884	IgD+ CD38dim %lymphocyte	TRUE	reported	igd	0.00658822	24.233
9.57e-06	19	11508177	3656	0.1953	0.04406	ebi-a-GCST90001430	rs2291516	A	G	0.0793	IgD+ CD38dim %lymphocyte	TRUE	reported	igd	0.00534542	19.6371
2.19e-07	19	53039110	3656	0.1258	0.02423	ebi-a-GCST90001430	rs655580	A	G	0.4571	IgD+ CD38dim %lymphocyte	TRUE	reported	igd	0.0073191	26.9412
4.95e-06	20	44724305	3656	-0.1184	0.02588	ebi-a-GCST90001430	rs6131010	G	A	0.6172	IgD+ CD38dim %lymphocyte	TRUE	reported	igd	0.00569232	20.9188
1.4e-06	21	16767346	3656	-0.4222	0.08736	ebi-a-GCST90001430	rs55708924	G	A	0.0185	IgD+ CD38dim %lymphocyte	TRUE	reported	igd	0.00634804	23.3439
7.21e-06	21	36295623	3656	-0.4492	0.09996	ebi-a-GCST90001430	rs143518319	A	C	0.015	IgD+ CD38dim %lymphocyte	TRUE	reported	igd	0.00549324	20.1832
2.72e-06	21	47606966	3656	0.2463	0.05243	ebi-a-GCST90001430	rs142838362	T	C	0.0577	IgD+ CD38dim %lymphocyte	TRUE	reported	igd	0.00599997	22.0562
5.08e-06	3	44741083	3656	-0.3548	0.07767	ebi-a-GCST90001431	rs149701635	G	C	0.0263	IgD+ CD38- %lymphocyte	TRUE	reported	igd	0.00567522	20.8556
2.16e-06	3	8847483	3656	-0.1352	0.02849	ebi-a-GCST90001431	rs35088452	A	C	0.7471	IgD+ CD38- %lymphocyte	TRUE	reported	igd	0.00612203	22.5077
3.3e-06	5	114821667	3656	-0.199	0.04272	ebi-a-GCST90001431	rs6895553	C	T	0.0946	IgD+ CD38- %lymphocyte	TRUE	reported	igd	0.00590021	21.6873
2.5e-06	5	136421498	3656	-0.5085	0.1078	ebi-a-GCST90001431	rs78009119	G	T	0.0137	IgD+ CD38- %lymphocyte	TRUE	reported	igd	0.00604927	22.2386
3.36e-06	5	157655991	3656	-0.2682	0.05762	ebi-a-GCST90001431	rs77055472	A	T	0.0495	IgD+ CD38- %lymphocyte	TRUE	reported	igd	0.00589113	21.6538
4.75e-06	6	130521070	3656	-0.1427	0.03115	ebi-a-GCST90001431	rs12197754	C	T	0.2014	IgD+ CD38- %lymphocyte	TRUE	reported	igd	0.00570742	20.9746
6.9e-06	7	7871676	3656	0.6141	0.1364	ebi-a-GCST90001431	rs144625305	T	C	0.0086	IgD+ CD38- %lymphocyte	TRUE	reported	igd	0.00551369	20.2587
5.05e-06	10	85447519	3656	0.1272	0.02784	ebi-a-GCST90001431	rs12763172	C	T	0.7213	IgD+ CD38- %lymphocyte	TRUE	reported	igd	0.0056775	20.864
4.66e-06	11	21411891	3656	0.1892	0.04126	ebi-a-GCST90001431	rs12146653	C	T	0.0964	IgD+ CD38- %lymphocyte	TRUE	reported	igd	0.00571856	21.0158
1.34e-06	12	129349167	3656	-0.2515	0.05194	ebi-a-GCST90001431	rs12829274	G	A	0.0618	IgD+ CD38- %lymphocyte	TRUE	reported	igd	0.0063722	23.4334
1.66e-06	12	69228178	3656	-0.1789	0.03729	ebi-a-GCST90001431	rs3730631	C	T	0.1288	IgD+ CD38- %lymphocyte	TRUE	reported	igd	0.00625611	23.0037
1.39e-10	13	108993494	3656	0.1714	0.02663	ebi-a-GCST90001431	rs12874404	G	A	0.3256	IgD+ CD38- %lymphocyte	TRUE	reported	igd	0.0112042	41.4039
6.25e-06	13	34506073	3656	3.09	0.683	ebi-a-GCST90001431	rs112782756	G	A	0.0003	IgD+ CD38- %lymphocyte	TRUE	reported	igd	0.0055673	20.4568
8.77e-06	13	21566923	3656	-0.1589	0.0357	ebi-a-GCST90001431	rs2003291	T	C	0.1413	IgD+ CD38- %lymphocyte	TRUE	reported	igd	0.00538962	19.8004
1.25e-09	14	96205838	3656	0.3532	0.058	ebi-a-GCST90001431	rs77762131	C	G	0.045	IgD+ CD38- %lymphocyte	TRUE	reported	igd	0.0100414	37.0636
1.98e-06	14	94852219	3656	0.448	0.09406	ebi-a-GCST90001431	rs72706301	A	G	0.0179	IgD+ CD38- %lymphocyte	TRUE	reported	igd	0.00616671	22.673
8.36e-06	14	52536948	3656	-0.9621	0.2156	ebi-a-GCST90001431	rs149731447	T	C	0.0036	IgD+ CD38- %lymphocyte	TRUE	reported	igd	0.00541724	19.9024
2.89e-06	15	44517689	3656	-0.4323	0.09225	ebi-a-GCST90001431	rs10444793	A	G	0.0181	IgD+ CD38- %lymphocyte	TRUE	reported	igd	0.00597078	21.9483
2.77e-06	17	2728777	3656	-0.1135	0.02418	ebi-a-GCST90001431	rs28594458	G	C	0.4918	IgD+ CD38- %lymphocyte	TRUE	reported	igd	0.00599051	22.0212
7.14e-07	21	41083050	3656	0.4662	0.09386	ebi-a-GCST90001431	rs62235484	A	G	0.0175	IgD+ CD38- %lymphocyte	TRUE	reported	igd	0.0067028	24.6573
4.81e-06	22	45666517	3656	-0.3003	0.06556	ebi-a-GCST90001431	rs78007261	T	C	0.0379	IgD+ CD38- %lymphocyte	TRUE	reported	igd	0.00570613	20.9698
3.52e-06	1	8009985	3656	-0.3961	0.08527	ebi-a-GCST90001432	rs75766272	T	C	0.0201	Unsw Mem %lymphocyte	TRUE	reported	igd	0.00586753	21.5665
6.3e-06	3	32512523	3656	0.1461	0.0323	ebi-a-GCST90001432	rs56326639	G	A	0.1761	Unsw Mem %lymphocyte	TRUE	reported	igd	0.00556501	20.4483
3.62e-06	6	150197022	3656	-0.1494	0.03221	ebi-a-GCST90001432	rs6557137	T	C	0.1838	Unsw Mem %lymphocyte	TRUE	reported	igd	0.00585013	21.5022
8.3e-06	7	7871676	3656	0.5993	0.1343	ebi-a-GCST90001432	rs144625305	T	C	0.0086	Unsw Mem %lymphocyte	TRUE	reported	igd	0.00541716	19.9021
1.47e-06	8	1552537	3656	-0.3254	0.06746	ebi-a-GCST90001432	rs2956955	C	T	0.9661	Unsw Mem %lymphocyte	TRUE	reported	igd	0.00632384	23.2544
3.35e-06	8	144986071	3656	-0.3185	0.06842	ebi-a-GCST90001432	rs141247883	G	A	0.0319	Unsw Mem %lymphocyte	TRUE	reported	igd	0.00589223	21.6578
5.68e-06	9	37390411	3656	-0.1601	0.03523	ebi-a-GCST90001432	rs57757402	G	A	0.1435	Unsw Mem %lymphocyte	TRUE	reported	igd	0.00561701	20.6405
1.12e-06	9	808529	3656	0.1189	0.02437	ebi-a-GCST90001432	rs11794578	G	T	0.4521	Unsw Mem %lymphocyte	TRUE	reported	igd	0.00646886	23.7911
9.91e-06	9	16899526	3656	0.3622	0.08185	ebi-a-GCST90001432	rs10119513	A	G	0.9784	Unsw Mem %lymphocyte	TRUE	reported	igd	0.00532762	19.5714
7.88e-06	11	10437096	3656	-0.1182	0.02642	ebi-a-GCST90001432	rs10840410	C	T	0.3087	Unsw Mem %lymphocyte	TRUE	reported	igd	0.00544493	20.0047
9e-06	11	132159459	3656	-0.1638	0.03684	ebi-a-GCST90001432	rs10894530	A	C	0.1296	Unsw Mem %lymphocyte	TRUE	reported	igd	0.00537824	19.7584
2.96e-06	12	109368119	3656	0.501	0.107	ebi-a-GCST90001432	rs143553941	C	G	0.013	Unsw Mem %lymphocyte	TRUE	reported	igd	0.00596081	21.9114
7.31e-07	12	129349167	3656	-0.2536	0.0511	ebi-a-GCST90001432	rs12829274	G	A	0.0618	Unsw Mem %lymphocyte	TRUE	reported	igd	0.00669167	24.6161
6.54e-10	13	50212885	3656	0.5455	0.08807	ebi-a-GCST90001432	rs73192651	T	C	0.02	Unsw Mem %lymphocyte	TRUE	reported	igd	0.0103847	38.3439
4.02e-12	13	108993494	3656	0.1827	0.02625	ebi-a-GCST90001432	rs12874404	G	A	0.3256	Unsw Mem %lymphocyte	TRUE	reported	igd	0.0130766	48.4151
2.86e-06	13	46224092	3656	1.799	0.3838	ebi-a-GCST90001432	rs557577736	G	A	0.001	Unsw Mem %lymphocyte	TRUE	reported	igd	0.00597371	21.9591
8.75e-09	14	96205838	3656	0.3287	0.05701	ebi-a-GCST90001432	rs77762131	C	G	0.045	Unsw Mem %lymphocyte	TRUE	reported	igd	0.00901073	33.2246
1.08e-06	14	94936964	3656	-0.1203	0.02463	ebi-a-GCST90001432	rs8014978	C	T	0.5737	Unsw Mem %lymphocyte	TRUE	reported	igd	0.00648293	23.8432
2.57e-06	16	86794463	3656	0.416	0.08833	ebi-a-GCST90001432	rs112135308	G	C	0.0174	Unsw Mem %lymphocyte	TRUE	reported	igd	0.00603028	22.1683
1.16e-07	17	2715961	3656	-0.1271	0.02394	ebi-a-GCST90001432	rs11657759	C	A	0.4903	Unsw Mem %lymphocyte	TRUE	reported	igd	0.0076507	28.1712
3.21e-06	19	14993354	3656	-0.2695	0.05778	ebi-a-GCST90001432	rs7254039	A	G	0.0435	Unsw Mem %lymphocyte	TRUE	reported	igd	0.00591534	21.7433
7.2e-09	20	44730245	3656	-0.1525	0.02629	ebi-a-GCST90001432	rs6032660	A	G	0.6359	Unsw Mem %lymphocyte	TRUE	reported	igd	0.00911955	33.6295
7.92e-06	20	10454080	3656	-0.3702	0.08274	ebi-a-GCST90001432	rs76762356	G	A	0.0228	Unsw Mem %lymphocyte	TRUE	reported	igd	0.00544583	20.008
1.47e-06	22	22613458	3656	0.2264	0.04694	ebi-a-GCST90001432	rs55712190	T	C	0.074	Unsw Mem %lymphocyte	TRUE	reported	igd	0.00632275	23.2503
3.33e-07	1	217179038	3656	-0.2462	0.04816	ebi-a-GCST90001433	rs2789568	C	T	0.0706	IgD- CD27- %lymphocyte	TRUE	reported	igd	0.00709747	26.1195
1.97e-06	1	160254955	3656	-0.2734	0.0574	ebi-a-GCST90001433	rs113442137	A	G	0.0472	IgD- CD27- %lymphocyte	TRUE	reported	igd	0.00616709	22.6744
3.8e-06	1	113524501	3656	-0.3248	0.07016	ebi-a-GCST90001433	rs185621536	T	C	0.0312	IgD- CD27- %lymphocyte	TRUE	reported	igd	0.00582785	21.4198
1.42e-06	2	56616595	3656	-0.1469	0.03041	ebi-a-GCST90001433	rs7606024	A	T	0.7882	IgD- CD27- %lymphocyte	TRUE	reported	igd	0.00634222	23.3224
1.83e-08	3	32533246	3656	-0.3044	0.05397	ebi-a-GCST90001433	rs35574803	C	T	0.0562	IgD- CD27- %lymphocyte	TRUE	reported	igd	0.00862613	31.7941
1.45e-06	4	99437210	3656	0.4221	0.08746	ebi-a-GCST90001433	rs78756830	C	T	0.0194	IgD- CD27- %lymphocyte	TRUE	reported	igd	0.00633064	23.2795
3.31e-06	5	84064142	3656	-0.2241	0.04812	ebi-a-GCST90001433	rs12654363	T	C	0.9301	IgD- CD27- %lymphocyte	TRUE	reported	igd	0.00589736	21.6768
4.87e-06	6	4201348	3656	-0.3731	0.08152	ebi-a-GCST90001433	rs191610741	T	C	0.0257	IgD- CD27- %lymphocyte	TRUE	reported	igd	0.00569685	20.9356
7.13e-06	6	164610887	3656	0.114	0.02536	ebi-a-GCST90001433	rs807894	G	T	0.5868	IgD- CD27- %lymphocyte	TRUE	reported	igd	0.00549682	20.1964
9.39e-06	7	38757409	3656	-0.113	0.02548	ebi-a-GCST90001433	rs1978170	G	A	0.6033	IgD- CD27- %lymphocyte	TRUE	reported	igd	0.00535084	19.6571
3.97e-06	9	25294308	3656	-0.3442	0.07449	ebi-a-GCST90001433	rs78763642	A	G	0.0279	IgD- CD27- %lymphocyte	TRUE	reported	igd	0.00580618	21.3397
7.13e-08	12	6553016	3656	0.1325	0.02454	ebi-a-GCST90001433	rs2250246	G	A	0.5341	IgD- CD27- %lymphocyte	TRUE	reported	igd	0.00791092	29.137
8.42e-06	16	7452768	3656	-0.239	0.05358	ebi-a-GCST90001433	rs77114347	T	A	0.0543	IgD- CD27- %lymphocyte	TRUE	reported	igd	0.00541286	19.8862
1.2e-06	18	60857029	3656	-0.1285	0.02642	ebi-a-GCST90001433	rs4941188	A	G	0.6726	IgD- CD27- %lymphocyte	TRUE	reported	igd	0.00642885	23.643
1.87e-06	19	8814367	3656	-0.1612	0.03377	ebi-a-GCST90001433	rs111407982	T	C	0.1551	IgD- CD27- %lymphocyte	TRUE	reported	igd	0.00619389	22.7735
2.5e-06	19	15011442	3656	-0.2227	0.04722	ebi-a-GCST90001433	rs7260348	C	T	0.0722	IgD- CD27- %lymphocyte	TRUE	reported	igd	0.00604711	22.2306
4.23e-06	20	47313887	3656	0.3695	0.08021	ebi-a-GCST90001433	rs77126700	C	T	0.0239	IgD- CD27- %lymphocyte	TRUE	reported	igd	0.00577101	21.2097
4.98e-33	20	44747947	3656	0.317	0.02622	ebi-a-GCST90001433	rs4810485	G	T	0.6313	IgD- CD27- %lymphocyte	TRUE	reported	igd	0.0384434	146.088
8.92e-08	2	238554657	3656	0.1684	0.03143	ebi-a-GCST90001434	rs7595246	C	T	0.1893	Sw mem %lymphocyte	TRUE	reported	igd	0.00779099	28.6918
1.34e-07	2	136967396	3656	0.1674	0.03168	ebi-a-GCST90001434	rs1519526	C	T	0.1957	Sw mem %lymphocyte	TRUE	reported	igd	0.00757932	27.9063
3.54e-06	3	32533010	3656	0.1649	0.0355	ebi-a-GCST90001434	rs7640978	T	C	0.1493	Sw mem %lymphocyte	TRUE	reported	igd	0.00586709	21.5649
7.56e-06	4	100572746	3656	0.3178	0.07088	ebi-a-GCST90001434	rs17029267	T	C	0.03	Sw mem %lymphocyte	TRUE	reported	igd	0.00546856	20.092
6.23e-06	5	165581566	3656	0.1313	0.02902	ebi-a-GCST90001434	rs62382785	A	G	0.2492	Sw mem %lymphocyte	TRUE	reported	igd	0.00556805	20.4596
1.44e-06	5	144608340	3656	-0.1343	0.02781	ebi-a-GCST90001434	rs17405603	T	A	0.2842	Sw mem %lymphocyte	TRUE	reported	igd	0.00633844	23.3084
2.2e-06	8	55620993	3656	0.3656	0.07711	ebi-a-GCST90001434	rs190799514	C	T	0.0272	Sw mem %lymphocyte	TRUE	reported	igd	0.00611115	22.4674
1.21e-08	8	144984956	3656	-0.1437	0.02516	ebi-a-GCST90001434	rs7840395	G	A	0.5715	Sw mem %lymphocyte	TRUE	reported	igd	0.00884358	32.6028
9.68e-06	8	9936753	3656	0.199	0.04491	ebi-a-GCST90001434	rs814418	T	C	0.0907	Sw mem %lymphocyte	TRUE	reported	igd	0.0053418	19.6238
1.08e-06	11	94589940	3656	1.115	0.2283	ebi-a-GCST90001434	rs118076634	T	C	0.0025	Sw mem %lymphocyte	TRUE	reported	igd	0.00648198	23.8397
4.52e-07	12	54797571	3656	-0.2182	0.04316	ebi-a-GCST90001434	rs12426629	G	C	0.0989	Sw mem %lymphocyte	TRUE	reported	igd	0.00694248	25.5452
6.36e-06	13	109151489	3656	0.1133	0.02505	ebi-a-GCST90001434	rs726449	T	C	0.4387	Sw mem %lymphocyte	TRUE	reported	igd	0.00556435	20.4459
2.91e-10	13	108957063	3656	0.1567	0.02479	ebi-a-GCST90001434	rs9520836	G	A	0.5044	Sw mem %lymphocyte	TRUE	reported	igd	0.0108108	39.9344
2.3e-09	17	2716535	3656	-0.1491	0.02489	ebi-a-GCST90001434	rs11653761	T	G	0.592	Sw mem %lymphocyte	TRUE	reported	igd	0.0097198	35.8648
6.92e-06	18	61418402	3656	0.5148	0.1143	ebi-a-GCST90001434	rs145744014	T	C	0.0116	Sw mem %lymphocyte	TRUE	reported	igd	0.00551792	20.2744
8.78e-06	19	14698416	3656	0.311	0.06986	ebi-a-GCST90001434	rs138728953	A	C	0.0319	Sw mem %lymphocyte	TRUE	reported	igd	0.0053915	19.8073
6.95e-06	19	652628	3656	0.17	0.03776	ebi-a-GCST90001434	rs117231919	T	C	0.1219	Sw mem %lymphocyte	TRUE	reported	igd	0.00551349	20.258
8.8e-06	19	645485	3656	-0.7635	0.1715	ebi-a-GCST90001434	rs377621503	T	C	0.0049	Sw mem %lymphocyte	TRUE	reported	igd	0.00539182	19.8085
2.79e-06	1	102236814	3657	2.328	0.4961	ebi-a-GCST90001435	rs141365416	T	C	0.0005	PB/PC %lymphocyte	TRUE	reported	igd	0.00598543	22.0085
2.47e-06	2	187165335	3657	2.608	0.5526	ebi-a-GCST90001435	rs148362575	T	A	0.0008	PB/PC %lymphocyte	TRUE	reported	igd	0.00605385	22.2616
2.92e-06	3	117331256	3657	1.756	0.3749	ebi-a-GCST90001435	rs116540222	T	C	0.0011	PB/PC %lymphocyte	TRUE	reported	igd	0.00596342	21.9271
3.67e-06	5	1297918	3657	0.1298	0.028	ebi-a-GCST90001435	rs7449190	C	T	0.7401	PB/PC %lymphocyte	TRUE	reported	igd	0.00584203	21.4781
1.65e-06	6	5266557	3657	0.5223	0.1088	ebi-a-GCST90001435	rs61294310	G	A	0.0124	PB/PC %lymphocyte	TRUE	reported	igd	0.00626223	23.0327
4.7e-06	7	151002534	3657	0.2681	0.05848	ebi-a-GCST90001435	rs13244540	T	G	0.0447	PB/PC %lymphocyte	TRUE	reported	igd	0.00571433	21.0059
5.98e-06	8	118376967	3657	-0.1218	0.02685	ebi-a-GCST90001435	rs62519719	A	G	0.2815	PB/PC %lymphocyte	TRUE	reported	igd	0.00559557	20.5669
2.65e-06	8	24549984	3657	0.351	0.07464	ebi-a-GCST90001435	rs74326785	C	T	0.0279	PB/PC %lymphocyte	TRUE	reported	igd	0.00601074	22.1021
2.62e-06	9	92219945	3657	-0.2314	0.04918	ebi-a-GCST90001435	rs3138500	T	C	0.0678	PB/PC %lymphocyte	TRUE	reported	igd	0.00601733	22.1265
9.04e-08	10	130483163	3657	-0.1755	0.03276	ebi-a-GCST90001435	rs12412378	A	C	0.1608	PB/PC %lymphocyte	TRUE	reported	igd	0.00778658	28.6833
9.27e-06	11	69277078	3657	-0.158	0.03558	ebi-a-GCST90001435	rs1938685	A	G	0.1359	PB/PC %lymphocyte	TRUE	reported	igd	0.00536342	19.709
8.57e-06	11	91973528	3657	-0.1183	0.02654	ebi-a-GCST90001435	rs897989	G	T	0.3001	PB/PC %lymphocyte	TRUE	reported	igd	0.00540368	19.8578
2.91e-06	11	117526440	3657	1.624	0.3466	ebi-a-GCST90001435	rs55728331	A	G	0.0015	PB/PC %lymphocyte	TRUE	reported	igd	0.00596747	21.9421
7.12e-06	12	6409619	3657	0.1516	0.03371	ebi-a-GCST90001435	rs10849436	A	G	0.1596	PB/PC %lymphocyte	TRUE	reported	igd	0.00549997	20.2136
9.94e-06	13	93740906	3657	0.1167	0.02638	ebi-a-GCST90001435	rs1838357	A	G	0.3142	PB/PC %lymphocyte	TRUE	reported	igd	0.00532291	19.5594
4.62e-08	16	59885737	3657	-0.1403	0.02562	ebi-a-GCST90001435	rs4785074	T	C	0.6349	PB/PC %lymphocyte	TRUE	reported	igd	0.00813365	29.9723
4.95e-06	19	49529379	3657	-0.1601	0.035	ebi-a-GCST90001435	rs7255292	C	T	0.853	PB/PC %lymphocyte	TRUE	reported	igd	0.0056891	20.9126
7.04e-06	21	16916284	3657	-0.1294	0.02876	ebi-a-GCST90001435	rs8132059	T	C	0.2244	PB/PC %lymphocyte	TRUE	reported	igd	0.00550514	20.2327
1.45e-06	22	19729361	3657	0.1295	0.02684	ebi-a-GCST90001435	rs11089305	G	A	0.2882	PB/PC %lymphocyte	TRUE	reported	igd	0.00632548	23.2668
8.2e-06	1	39385714	3656	0.2864	0.06412	ebi-a-GCST90001436	rs75414548	A	G	0.0354	Memory B cell %lymphocyte	TRUE	reported	igd	0.00542737	19.9398
3.46e-06	1	8009985	3656	-0.3971	0.08543	ebi-a-GCST90001436	rs75766272	T	C	0.0201	Memory B cell %lymphocyte	TRUE	reported	igd	0.00587508	21.5944
6.74e-06	1	150547747	3656	-0.1135	0.02517	ebi-a-GCST90001436	rs878471	A	G	0.5429	Memory B cell %lymphocyte	TRUE	reported	igd	0.00553108	20.323
2.98e-06	3	147613080	3656	0.1242	0.02655	ebi-a-GCST90001436	rs12636848	G	T	0.3031	Memory B cell %lymphocyte	TRUE	reported	igd	0.00594999	21.8714
4.79e-06	4	142016471	3656	-0.5299	0.1157	ebi-a-GCST90001436	rs143003356	A	G	0.0115	Memory B cell %lymphocyte	TRUE	reported	igd	0.00570467	20.9645
1.41e-06	5	148410250	3656	2.518	0.5212	ebi-a-GCST90001436	rs17708396	A	C	0.0005	Memory B cell %lymphocyte	TRUE	reported	igd	0.00634355	23.3273
7.88e-06	5	114821667	3656	-0.1889	0.04221	ebi-a-GCST90001436	rs6895553	C	T	0.0946	Memory B cell %lymphocyte	TRUE	reported	igd	0.00544822	20.0168
6.39e-06	6	107001456	3656	-0.1473	0.0326	ebi-a-GCST90001436	rs1770731	T	A	0.8254	Memory B cell %lymphocyte	TRUE	reported	igd	0.00555323	20.4048
3.08e-07	6	101891742	3656	-0.2033	0.03964	ebi-a-GCST90001436	rs74505387	C	T	0.1057	Memory B cell %lymphocyte	TRUE	reported	igd	0.00714312	26.2887
7.39e-06	6	1163541	3656	-0.144	0.03208	ebi-a-GCST90001436	rs410173	G	A	0.8222	Memory B cell %lymphocyte	TRUE	reported	igd	0.00548104	20.1381
5.31e-06	7	7871676	3656	0.6141	0.1347	ebi-a-GCST90001436	rs144625305	T	C	0.0086	Memory B cell %lymphocyte	TRUE	reported	igd	0.00565295	20.7733
5.25e-06	8	1626220	3656	-0.2635	0.05776	ebi-a-GCST90001436	rs6558507	T	C	0.9547	Memory B cell %lymphocyte	TRUE	reported	igd	0.00566025	20.8003
1.24e-06	8	145158607	3656	0.1453	0.02991	ebi-a-GCST90001436	rs34173062	A	G	0.2153	Memory B cell %lymphocyte	TRUE	reported	igd	0.00641354	23.5864
1.64e-06	10	85447519	3656	0.132	0.02749	ebi-a-GCST90001436	rs12763172	C	T	0.7213	Memory B cell %lymphocyte	TRUE	reported	igd	0.00626703	23.0442
4.28e-06	11	132145598	3656	-0.1793	0.03894	ebi-a-GCST90001436	rs10791220	G	A	0.1134	Memory B cell %lymphocyte	TRUE	reported	igd	0.00576569	21.19
5.86e-06	11	102043400	3656	0.1112	0.0245	ebi-a-GCST90001436	rs11225155	A	G	0.5364	Memory B cell %lymphocyte	TRUE	reported	igd	0.00560313	20.5892
8.92e-06	13	107914821	3656	1.357	0.3052	ebi-a-GCST90001436	rs74839056	T	C	0.0015	Memory B cell %lymphocyte	TRUE	reported	igd	0.00537827	19.7585
3.11e-06	13	46224092	3656	1.799	0.3851	ebi-a-GCST90001436	rs557577736	G	A	0.001	Memory B cell %lymphocyte	TRUE	reported	igd	0.00593369	21.8111
3.31e-17	13	108993494	3656	0.2221	0.0262	ebi-a-GCST90001436	rs12874404	G	A	0.3256	Memory B cell %lymphocyte	TRUE	reported	igd	0.0192768	71.8219
5.93e-06	13	109144845	3656	0.112	0.02469	ebi-a-GCST90001436	rs9514859	C	G	0.4402	Memory B cell %lymphocyte	TRUE	reported	igd	0.00559693	20.5663
5.44e-07	13	50212885	3656	0.442	0.08807	ebi-a-GCST90001436	rs73192651	T	C	0.02	Memory B cell %lymphocyte	TRUE	reported	igd	0.00684228	25.1739
1.13e-07	14	96205838	3656	0.3049	0.05737	ebi-a-GCST90001436	rs77762131	C	G	0.045	Memory B cell %lymphocyte	TRUE	reported	igd	0.00766649	28.2298
4.17e-06	14	63009549	3656	0.1136	0.02464	ebi-a-GCST90001436	rs974368	A	G	0.5141	Memory B cell %lymphocyte	TRUE	reported	igd	0.00578031	21.2441
7.49e-07	15	24733764	3656	1.237	0.2495	ebi-a-GCST90001436	rs139196765	G	A	0.0025	Memory B cell %lymphocyte	TRUE	reported	igd	0.00667855	24.5675
3.17e-08	17	2716535	3656	-0.1359	0.02451	ebi-a-GCST90001436	rs11653761	T	G	0.592	Memory B cell %lymphocyte	TRUE	reported	igd	0.00833891	30.7266
4.68e-06	19	14993354	3656	-0.2668	0.05819	ebi-a-GCST90001436	rs7254039	A	G	0.0435	Memory B cell %lymphocyte	TRUE	reported	igd	0.00571714	21.0105
3.62e-06	19	1157330	3656	-0.5751	0.124	ebi-a-GCST90001436	rs551529415	T	C	0.01	Memory B cell %lymphocyte	TRUE	reported	igd	0.00584911	21.4984
4.24e-06	20	3207749	3656	-0.1132	0.02457	ebi-a-GCST90001436	rs3810559	G	T	0.5444	Memory B cell %lymphocyte	TRUE	reported	igd	0.00577248	21.2151
4.01e-06	22	45387786	3656	0.1493	0.03234	ebi-a-GCST90001436	rs4640493	T	A	0.83	Memory B cell %lymphocyte	TRUE	reported	igd	0.00579574	21.3011
8.81e-06	22	44688150	3656	-0.3841	0.08631	ebi-a-GCST90001436	rs9614226	G	T	0.9792	Memory B cell %lymphocyte	TRUE	reported	igd	0.00538783	19.7938
9.18e-06	4	162634026	3656	0.271	0.06102	ebi-a-GCST90001437	rs11937214	G	A	0.0465	Naive-mature B cell %lymphocyte	TRUE	reported	igd	0.00536601	19.7132
6.34e-06	5	115785493	3656	-0.3046	0.06737	ebi-a-GCST90001437	rs76845048	C	A	0.0357	Naive-mature B cell %lymphocyte	TRUE	reported	igd	0.00556031	20.431
3.27e-06	5	135756457	3656	-0.479	0.1028	ebi-a-GCST90001437	rs115204570	T	G	0.0161	Naive-mature B cell %lymphocyte	TRUE	reported	igd	0.00590347	21.6994
8.39e-07	5	158285953	3656	-0.2266	0.04592	ebi-a-GCST90001437	rs17056318	C	T	0.081	Naive-mature B cell %lymphocyte	TRUE	reported	igd	0.00661648	24.3376
9.12e-06	6	31240635	3656	-0.1954	0.04397	ebi-a-GCST90001437	rs4361609	C	G	0.1131	Naive-mature B cell %lymphocyte	TRUE	reported	igd	0.00537267	19.7378
2.83e-06	7	67653879	3656	0.1611	0.03434	ebi-a-GCST90001437	rs35607968	T	C	0.1536	Naive-mature B cell %lymphocyte	TRUE	reported	igd	0.00598381	21.9965
6.51e-06	7	121332400	3656	0.2916	0.06457	ebi-a-GCST90001437	rs111830700	A	G	0.0377	Naive-mature B cell %lymphocyte	TRUE	reported	igd	0.00554742	20.3834
4.94e-06	7	108191234	3656	0.4648	0.1016	ebi-a-GCST90001437	rs140197720	T	C	0.0153	Naive-mature B cell %lymphocyte	TRUE	reported	igd	0.00569193	20.9174
6.15e-08	8	130617819	3656	-0.1504	0.02772	ebi-a-GCST90001437	rs2395904	G	T	0.2657	Naive-mature B cell %lymphocyte	TRUE	reported	igd	0.00798767	29.422
6.97e-06	8	132657435	3656	0.3335	0.07409	ebi-a-GCST90001437	rs4361743	C	T	0.9725	Naive-mature B cell %lymphocyte	TRUE	reported	igd	0.00551145	20.2505
2.5e-07	8	75515052	3656	0.3348	0.06479	ebi-a-GCST90001437	rs533239981	C	G	0.0387	Naive-mature B cell %lymphocyte	TRUE	reported	igd	0.00725084	26.6881
1.85e-06	8	35485504	3656	0.1509	0.0316	ebi-a-GCST90001437	rs2978582	C	T	0.1969	Naive-mature B cell %lymphocyte	TRUE	reported	igd	0.00619866	22.7912
4.39e-06	10	97801073	3656	0.3341	0.07265	ebi-a-GCST90001437	rs74151247	A	C	0.0302	Naive-mature B cell %lymphocyte	TRUE	reported	igd	0.00575136	21.137
6.48e-06	11	43575416	3656	0.1156	0.02559	ebi-a-GCST90001437	rs56097028	C	G	0.3832	Naive-mature B cell %lymphocyte	TRUE	reported	igd	0.00555075	20.3956
1.68e-06	12	25018659	3656	-0.3176	0.06621	ebi-a-GCST90001437	rs74397782	A	G	0.0343	Naive-mature B cell %lymphocyte	TRUE	reported	igd	0.00625436	22.9973
1.42e-06	12	107821321	3656	0.2756	0.05706	ebi-a-GCST90001437	rs78433555	A	C	0.0501	Naive-mature B cell %lymphocyte	TRUE	reported	igd	0.00634054	23.3162
3.92e-06	14	65713895	3656	-0.2342	0.05066	ebi-a-GCST90001437	rs116844769	A	G	0.0662	Naive-mature B cell %lymphocyte	TRUE	reported	igd	0.00581174	21.3602
1.46e-06	14	103229069	3656	0.3445	0.07141	ebi-a-GCST90001437	rs112850074	G	A	0.031	Naive-mature B cell %lymphocyte	TRUE	reported	igd	0.00632555	23.2607
5.42e-06	17	38038389	3656	-0.1308	0.02872	ebi-a-GCST90001437	rs12939565	T	A	0.4267	Naive-mature B cell %lymphocyte	TRUE	reported	igd	0.00564136	20.7305
6.17e-06	17	2716535	3656	-0.1122	0.02478	ebi-a-GCST90001437	rs11653761	T	G	0.592	Naive-mature B cell %lymphocyte	TRUE	reported	igd	0.00557633	20.4902
1.42e-06	19	33468482	3656	-0.1599	0.03309	ebi-a-GCST90001437	rs4805840	G	A	0.823	Naive-mature B cell %lymphocyte	TRUE	reported	igd	0.00634647	23.3381
9.63e-06	19	14873284	3656	0.1132	0.02554	ebi-a-GCST90001437	rs55658072	G	A	0.6219	Naive-mature B cell %lymphocyte	TRUE	reported	igd	0.00534463	19.6342
5.88e-06	20	42078615	3656	-0.1135	0.02501	ebi-a-GCST90001437	rs7270264	C	T	0.4132	Naive-mature B cell %lymphocyte	TRUE	reported	igd	0.00560168	20.5839
8.24e-06	21	16767346	3656	-0.3974	0.08899	ebi-a-GCST90001437	rs55708924	G	A	0.0185	Naive-mature B cell %lymphocyte	TRUE	reported	igd	0.00542506	19.9313
9.04e-07	1	61251434	3656	0.405	0.08232	ebi-a-GCST90001438	rs77848220	T	C	0.0219	IgD- CD38dim AC	TRUE	reported	igd	0.00657699	24.1914
4.09e-06	2	238554657	3656	0.14	0.03035	ebi-a-GCST90001438	rs7595246	C	T	0.1893	IgD- CD38dim AC	TRUE	reported	igd	0.00578645	21.2667
3.29e-06	2	36720835	3656	0.3388	0.07271	ebi-a-GCST90001438	rs115414430	G	C	0.0286	IgD- CD38dim AC	TRUE	reported	igd	0.00590365	21.7001
1.12e-06	2	136934125	3656	0.141	0.02892	ebi-a-GCST90001438	rs1519524	A	T	0.2246	IgD- CD38dim AC	TRUE	reported	igd	0.00645983	23.7577
1.96e-06	3	8492010	3656	0.3656	0.07671	ebi-a-GCST90001438	rs141352577	T	C	0.0235	IgD- CD38dim AC	TRUE	reported	igd	0.00617465	22.7023
9.56e-06	3	186485863	3656	0.1715	0.0387	ebi-a-GCST90001438	rs73185679	C	T	0.1041	IgD- CD38dim AC	TRUE	reported	igd	0.00534286	19.6277
1.85e-07	8	144984956	3656	-0.1267	0.02425	ebi-a-GCST90001438	rs7840395	G	A	0.5715	IgD- CD38dim AC	TRUE	reported	igd	0.00741127	27.283
1.56e-06	10	53772842	3656	-0.1298	0.02698	ebi-a-GCST90001438	rs16925715	C	T	0.2824	IgD- CD38dim AC	TRUE	reported	igd	0.00629098	23.1328
3.84e-06	11	67523715	3656	-0.1579	0.03413	ebi-a-GCST90001438	rs149006488	G	C	0.1496	IgD- CD38dim AC	TRUE	reported	igd	0.00582037	21.3921
1.79e-06	11	130557122	3656	0.3355	0.07014	ebi-a-GCST90001438	rs61910510	T	C	0.0295	IgD- CD38dim AC	TRUE	reported	igd	0.00621925	22.8674
3.63e-06	11	130360402	3656	0.3309	0.07134	ebi-a-GCST90001438	rs4936106	G	C	0.0289	IgD- CD38dim AC	TRUE	reported	igd	0.00585023	21.5025
7.15e-06	13	109119262	3656	-0.1927	0.04286	ebi-a-GCST90001438	rs79407211	T	C	0.0886	IgD- CD38dim AC	TRUE	reported	igd	0.00549868	20.2033
1.24e-06	13	47809629	3656	0.1583	0.03258	ebi-a-GCST90001438	rs73178168	T	C	0.1703	IgD- CD38dim AC	TRUE	reported	igd	0.00641591	23.5951
5.92e-08	13	42337460	3656	0.8492	0.1563	ebi-a-GCST90001438	rs192544457	A	G	0.006	IgD- CD38dim AC	TRUE	reported	igd	0.00800946	29.5029
3.14e-06	13	108957063	3656	0.1117	0.02394	ebi-a-GCST90001438	rs9520836	G	A	0.5044	IgD- CD38dim AC	TRUE	reported	igd	0.00591934	21.7581
7.64e-06	15	69123222	3656	0.1277	0.02849	ebi-a-GCST90001438	rs60035843	G	A	0.2382	IgD- CD38dim AC	TRUE	reported	igd	0.00546526	20.0798
3.29e-06	17	2716535	3656	-0.1121	0.02405	ebi-a-GCST90001438	rs11653761	T	G	0.592	IgD- CD38dim AC	TRUE	reported	igd	0.00590747	21.7142
7.49e-06	18	46442174	3656	0.8913	0.1987	ebi-a-GCST90001438	rs117605782	A	G	0.0034	IgD- CD38dim AC	TRUE	reported	igd	0.00547346	20.1101
5.45e-06	19	16411841	3656	-0.119	0.02614	ebi-a-GCST90001438	rs533086	G	A	0.7021	IgD- CD38dim AC	TRUE	reported	igd	0.00563666	20.7131
3.48e-06	20	36100011	3656	0.6139	0.1321	ebi-a-GCST90001438	rs78893742	A	G	0.0081	IgD- CD38dim AC	TRUE	reported	igd	0.00587253	21.585
6.86e-06	1	60020239	3656	-0.2606	0.05786	ebi-a-GCST90001439	rs61788860	A	G	0.0475	IgD+ CD24+ %lymphocyte	TRUE	reported	igd	0.00551801	20.2747
1.82e-06	1	8009985	3656	-0.4103	0.08583	ebi-a-GCST90001439	rs75766272	T	C	0.0201	IgD+ CD24+ %lymphocyte	TRUE	reported	igd	0.00621173	22.8395
1.87e-06	2	237150166	3656	-0.1746	0.03658	ebi-a-GCST90001439	rs2015983	C	A	0.8771	IgD+ CD24+ %lymphocyte	TRUE	reported	igd	0.00619294	22.77
6.68e-06	3	4408435	3656	0.3639	0.08068	ebi-a-GCST90001439	rs6781675	C	G	0.0235	IgD+ CD24+ %lymphocyte	TRUE	reported	igd	0.00553371	20.3327
7.14e-06	6	153645785	3656	0.1127	0.02506	ebi-a-GCST90001439	rs1382818	A	G	0.3734	IgD+ CD24+ %lymphocyte	TRUE	reported	igd	0.00550153	20.2138
9.36e-06	11	132141201	3656	-0.1736	0.03911	ebi-a-GCST90001439	rs4937689	G	A	0.1134	IgD+ CD24+ %lymphocyte	TRUE	reported	igd	0.00536023	19.6918
8.9e-07	13	108710731	3656	0.2998	0.06089	ebi-a-GCST90001439	rs183466766	A	G	0.0402	IgD+ CD24+ %lymphocyte	TRUE	reported	igd	0.00658711	24.2289
1.09e-18	13	108993494	3656	0.2335	0.02632	ebi-a-GCST90001439	rs12874404	G	A	0.3256	IgD+ CD24+ %lymphocyte	TRUE	reported	igd	0.0210739	78.6619
6.71e-06	13	109038407	3656	0.2109	0.04678	ebi-a-GCST90001439	rs141107540	T	C	0.0777	IgD+ CD24+ %lymphocyte	TRUE	reported	igd	0.00552865	20.314
6.07e-08	13	50212885	3656	0.4819	0.08877	ebi-a-GCST90001439	rs73192651	T	C	0.02	IgD+ CD24+ %lymphocyte	TRUE	reported	igd	0.00799629	29.454
8.52e-08	14	96205838	3656	0.3082	0.05742	ebi-a-GCST90001439	rs77762131	C	G	0.045	IgD+ CD24+ %lymphocyte	TRUE	reported	igd	0.00781851	28.794
9.6e-06	14	94936964	3656	-0.11	0.02481	ebi-a-GCST90001439	rs8014978	C	T	0.5737	IgD+ CD24+ %lymphocyte	TRUE	reported	igd	0.00534807	19.6469
3.7e-09	17	2714118	3656	-0.1428	0.02416	ebi-a-GCST90001439	rs11657118	C	T	0.475	IgD+ CD24+ %lymphocyte	TRUE	reported	igd	0.00946512	34.916
6.4e-06	19	14993354	3656	-0.263	0.05818	ebi-a-GCST90001439	rs7254039	A	G	0.0435	IgD+ CD24+ %lymphocyte	TRUE	reported	igd	0.00555824	20.4233
7.52e-06	20	3207749	3656	-0.1107	0.02469	ebi-a-GCST90001439	rs3810559	G	T	0.5444	IgD+ CD24+ %lymphocyte	TRUE	reported	igd	0.00546846	20.0916
5.57e-06	1	35281308	3656	0.1339	0.02945	ebi-a-GCST90001440	rs6687573	A	C	0.2311	IgD- CD24- %lymphocyte	TRUE	reported	igd	0.00562258	20.6611
2.22e-06	1	59740965	3656	0.1417	0.0299	ebi-a-GCST90001440	rs55756125	C	T	0.2289	IgD- CD24- %lymphocyte	TRUE	reported	igd	0.00610564	22.4471
9.47e-06	1	163272701	3656	1.002	0.226	ebi-a-GCST90001440	rs111237501	C	T	0.003	IgD- CD24- %lymphocyte	TRUE	reported	igd	0.0053479	19.6463
8.3e-06	2	60125363	3656	0.2499	0.05599	ebi-a-GCST90001440	rs11674994	C	T	0.0553	IgD- CD24- %lymphocyte	TRUE	reported	igd	0.00541933	19.9101
1.93e-06	2	238526279	3656	0.1576	0.03306	ebi-a-GCST90001440	rs72990172	A	G	0.1711	IgD- CD24- %lymphocyte	TRUE	reported	igd	0.00617745	22.7127
9.3e-06	4	31594004	3656	-0.1917	0.04317	ebi-a-GCST90001440	rs76225955	C	T	0.0909	IgD- CD24- %lymphocyte	TRUE	reported	igd	0.00536461	19.708
6.45e-06	4	113331648	3656	0.3433	0.076	ebi-a-GCST90001440	rs17044633	G	A	0.0286	IgD- CD24- %lymphocyte	TRUE	reported	igd	0.00555005	20.3931
7.05e-06	5	62072324	3656	-1.768	0.393	ebi-a-GCST90001440	rs183821560	A	G	0.0016	IgD- CD24- %lymphocyte	TRUE	reported	igd	0.00550523	20.2275
3e-06	6	164610887	3656	0.1202	0.02568	ebi-a-GCST90001440	rs807894	G	T	0.5868	IgD- CD24- %lymphocyte	TRUE	reported	igd	0.00595687	21.8968
1.36e-06	6	107155687	3656	0.2699	0.05578	ebi-a-GCST90001440	rs9398107	G	A	0.0555	IgD- CD24- %lymphocyte	TRUE	reported	igd	0.00636312	23.3997
3.94e-06	6	19788226	3656	-0.328	0.07098	ebi-a-GCST90001440	rs75464772	T	C	0.0325	IgD- CD24- %lymphocyte	TRUE	reported	igd	0.00580685	21.3421
5.2e-06	8	145050345	3656	-0.1156	0.02534	ebi-a-GCST90001440	rs6991364	A	G	0.5149	IgD- CD24- %lymphocyte	TRUE	reported	igd	0.00566019	20.8001
6.6e-06	11	94920856	3656	-1.07	0.2371	ebi-a-GCST90001440	rs146221269	C	T	0.0029	IgD- CD24- %lymphocyte	TRUE	reported	igd	0.00553969	20.3548
1.58e-06	12	11974332	3656	0.2673	0.05558	ebi-a-GCST90001440	rs73277142	T	C	0.0555	IgD- CD24- %lymphocyte	TRUE	reported	igd	0.0062866	23.1166
9.09e-06	12	112802224	3656	-0.1184	0.02664	ebi-a-GCST90001440	rs11066272	T	A	0.557	IgD- CD24- %lymphocyte	TRUE	reported	igd	0.00537389	19.7423
5.58e-06	12	54727027	3656	-0.2174	0.0478	ebi-a-GCST90001440	rs139509958	A	G	0.0788	IgD- CD24- %lymphocyte	TRUE	reported	igd	0.00562609	20.6741
7.02e-06	14	31505138	3656	0.3254	0.07232	ebi-a-GCST90001440	rs191543445	G	A	0.031	IgD- CD24- %lymphocyte	TRUE	reported	igd	0.00550698	20.2339
6.28e-06	14	65283958	3656	0.2573	0.05689	ebi-a-GCST90001440	rs17102161	A	G	0.0506	IgD- CD24- %lymphocyte	TRUE	reported	igd	0.00556389	20.4442
8.15e-06	15	54695686	3656	0.1187	0.02657	ebi-a-GCST90001440	rs496760	A	G	0.6422	IgD- CD24- %lymphocyte	TRUE	reported	igd	0.00542935	19.9471
4.05e-06	16	49238584	3656	-0.2581	0.05593	ebi-a-GCST90001440	rs75150138	A	T	0.0517	IgD- CD24- %lymphocyte	TRUE	reported	igd	0.00579106	21.2838
2.46e-06	16	81239867	3656	0.4267	0.09042	ebi-a-GCST90001440	rs11862268	A	G	0.0187	IgD- CD24- %lymphocyte	TRUE	reported	igd	0.00605442	22.2576
2.72e-06	16	3463156	3656	-0.1174	0.02499	ebi-a-GCST90001440	rs58904842	A	C	0.4768	IgD- CD24- %lymphocyte	TRUE	reported	igd	0.00600045	22.058
3.31e-06	16	14342183	3656	-0.4244	0.09112	ebi-a-GCST90001440	rs30146	C	T	0.0198	IgD- CD24- %lymphocyte	TRUE	reported	igd	0.00589858	21.6813
2.24e-06	18	60857793	3656	-0.1264	0.02668	ebi-a-GCST90001440	rs8098848	T	C	0.6704	IgD- CD24- %lymphocyte	TRUE	reported	igd	0.0061018	22.4329
9.51e-06	19	16412842	3656	-0.1313	0.0296	ebi-a-GCST90001440	rs451367	C	T	0.7674	IgD- CD24- %lymphocyte	TRUE	reported	igd	0.00535314	19.6657
3.95e-06	2	206655953	3656	-0.2649	0.05732	ebi-a-GCST90001441	rs16837671	G	T	0.0494	IgD+ CD24- %lymphocyte	TRUE	reported	igd	0.00580785	21.3459
9.49e-06	3	187559064	3656	-0.1136	0.02562	ebi-a-GCST90001441	rs520786	A	T	0.3489	IgD+ CD24- %lymphocyte	TRUE	reported	igd	0.00534888	19.6499
1.45e-06	3	1814140	3656	0.1567	0.03246	ebi-a-GCST90001441	rs34712193	T	A	0.1644	IgD+ CD24- %lymphocyte	TRUE	reported	igd	0.00633396	23.2918
8.14e-06	5	158285953	3656	-0.2015	0.04509	ebi-a-GCST90001441	rs17056318	C	T	0.081	IgD+ CD24- %lymphocyte	TRUE	reported	igd	0.00543272	19.9596
6.99e-06	5	115785493	3656	-0.2982	0.06626	ebi-a-GCST90001441	rs76845048	C	A	0.0357	IgD+ CD24- %lymphocyte	TRUE	reported	igd	0.00550943	20.243
5.09e-06	5	135756457	3656	-0.4604	0.1008	ebi-a-GCST90001441	rs115204570	T	G	0.0161	IgD+ CD24- %lymphocyte	TRUE	reported	igd	0.00567378	20.8503
4.58e-06	6	16887609	3656	0.1447	0.03153	ebi-a-GCST90001441	rs140523784	T	C	0.1864	IgD+ CD24- %lymphocyte	TRUE	reported	igd	0.0057278	21.05
3.44e-06	6	67039330	3656	0.1258	0.02705	ebi-a-GCST90001441	rs9354413	C	T	0.2964	IgD+ CD24- %lymphocyte	TRUE	reported	igd	0.0058811	21.6167
3.57e-07	6	31240635	3656	-0.2163	0.04242	ebi-a-GCST90001441	rs4361609	C	G	0.1131	IgD+ CD24- %lymphocyte	TRUE	reported	igd	0.00706135	25.9857
3.86e-06	7	121332400	3656	0.2933	0.0634	ebi-a-GCST90001441	rs111830700	A	G	0.0377	IgD+ CD24- %lymphocyte	TRUE	reported	igd	0.00581975	21.3899
7.03e-07	7	77469688	3656	-0.282	0.05676	ebi-a-GCST90001441	rs34910780	T	A	0.048	IgD+ CD24- %lymphocyte	TRUE	reported	igd	0.00670633	24.6704
2.72e-07	8	130594761	3656	-0.1572	0.03051	ebi-a-GCST90001441	rs12542190	C	A	0.1943	IgD+ CD24- %lymphocyte	TRUE	reported	igd	0.00720896	26.5328
6.34e-06	8	35485504	3656	0.1404	0.03106	ebi-a-GCST90001441	rs2978582	C	T	0.1969	IgD+ CD24- %lymphocyte	TRUE	reported	igd	0.00555782	20.4218
8.2e-08	8	75515052	3656	0.3428	0.06378	ebi-a-GCST90001441	rs533239981	C	G	0.0387	IgD+ CD24- %lymphocyte	TRUE	reported	igd	0.0078395	28.8719
6.9e-06	10	83763586	3656	0.6298	0.1399	ebi-a-GCST90001441	rs71483382	A	G	0.0078	IgD+ CD24- %lymphocyte	TRUE	reported	igd	0.00551268	20.255
8.62e-06	12	110312229	3656	0.3524	0.07909	ebi-a-GCST90001441	rs75319860	C	T	0.0249	IgD+ CD24- %lymphocyte	TRUE	reported	igd	0.00540095	19.8423
2.9e-06	13	105214810	3656	0.3251	0.06938	ebi-a-GCST90001441	rs76578043	A	G	0.0298	IgD+ CD24- %lymphocyte	TRUE	reported	igd	0.00596979	21.9446
3.38e-06	14	95363646	3656	0.1312	0.02819	ebi-a-GCST90001441	rs2994690	C	G	0.2462	IgD+ CD24- %lymphocyte	TRUE	reported	igd	0.00588987	21.6491
3.28e-06	14	65713895	3656	-0.232	0.04979	ebi-a-GCST90001441	rs116844769	A	G	0.0662	IgD+ CD24- %lymphocyte	TRUE	reported	igd	0.00590356	21.6997
4.06e-06	17	2717218	3656	-0.1133	0.02454	ebi-a-GCST90001441	rs9900847	C	T	0.6041	IgD+ CD24- %lymphocyte	TRUE	reported	igd	0.00579669	21.3046
1.87e-06	17	38038389	3656	-0.1318	0.02761	ebi-a-GCST90001441	rs12939565	T	A	0.4267	IgD+ CD24- %lymphocyte	TRUE	reported	igd	0.00619431	22.7751
6.68e-06	17	77637123	3656	-0.1549	0.03435	ebi-a-GCST90001441	rs73426855	C	T	0.1469	IgD+ CD24- %lymphocyte	TRUE	reported	igd	0.00553139	20.3241
2.86e-06	19	33468482	3656	-0.152	0.03242	ebi-a-GCST90001441	rs4805840	G	A	0.823	IgD+ CD24- %lymphocyte	TRUE	reported	igd	0.00597656	21.9697
6.64e-07	20	44724305	3656	-0.1285	0.0258	ebi-a-GCST90001441	rs6131010	G	A	0.6172	IgD+ CD24- %lymphocyte	TRUE	reported	igd	0.00673944	24.793
5.73e-07	1	8009985	3656	-0.4263	0.08511	ebi-a-GCST90001442	rs75766272	T	C	0.0201	CD24+ CD27+ %lymphocyte	TRUE	reported	igd	0.00681543	25.0745
5.46e-06	2	222274805	3656	1.557	0.3419	ebi-a-GCST90001442	rs76720471	T	C	0.0011	CD24+ CD27+ %lymphocyte	TRUE	reported	igd	0.00564048	20.7272
7.23e-06	2	136934125	3656	0.1322	0.02942	ebi-a-GCST90001442	rs1519524	A	T	0.2246	CD24+ CD27+ %lymphocyte	TRUE	reported	igd	0.00549262	20.1809
3.73e-06	2	4031340	3656	0.6143	0.1326	ebi-a-GCST90001442	rs112542522	A	G	0.0082	CD24+ CD27+ %lymphocyte	TRUE	reported	igd	0.00583614	21.4504
3.03e-06	3	147613080	3656	0.1237	0.02646	ebi-a-GCST90001442	rs12636848	G	T	0.3031	CD24+ CD27+ %lymphocyte	TRUE	reported	igd	0.00594244	21.8435
3.51e-06	4	4392393	3656	-0.1241	0.02671	ebi-a-GCST90001442	rs4689417	A	C	0.2961	CD24+ CD27+ %lymphocyte	TRUE	reported	igd	0.00586993	21.5754
1.32e-06	5	148410250	3656	2.517	0.5195	ebi-a-GCST90001442	rs17708396	A	C	0.0005	CD24+ CD27+ %lymphocyte	TRUE	reported	igd	0.00637984	23.4616
7.92e-06	5	26412301	3656	0.1315	0.02938	ebi-a-GCST90001442	rs35057381	C	T	0.2211	CD24+ CD27+ %lymphocyte	TRUE	reported	igd	0.00544965	20.0221
1.96e-06	6	167859623	3656	-0.1287	0.027	ebi-a-GCST90001442	rs4076316	A	T	0.3005	CD24+ CD27+ %lymphocyte	TRUE	reported	igd	0.00617636	22.7087
3.48e-06	6	101891742	3656	-0.1838	0.03954	ebi-a-GCST90001442	rs74505387	C	T	0.1057	CD24+ CD27+ %lymphocyte	TRUE	reported	igd	0.0058756	21.5963
2.95e-06	7	7871676	3656	0.6284	0.1342	ebi-a-GCST90001442	rs144625305	T	C	0.0086	CD24+ CD27+ %lymphocyte	TRUE	reported	igd	0.00596162	21.9144
2.41e-06	8	140978857	3656	0.1127	0.02386	ebi-a-GCST90001442	rs6997704	G	A	0.4707	CD24+ CD27+ %lymphocyte	TRUE	reported	igd	0.00606539	22.2982
5.48e-06	9	9503477	3656	-0.1323	0.02906	ebi-a-GCST90001442	rs1332199	C	T	0.7592	CD24+ CD27+ %lymphocyte	TRUE	reported	igd	0.00563725	20.7153
5.68e-06	10	53795073	3656	-0.1445	0.03179	ebi-a-GCST90001442	rs144440894	A	G	0.1885	CD24+ CD27+ %lymphocyte	TRUE	reported	igd	0.00561954	20.6499
7.94e-06	11	9594690	3656	-0.1102	0.02464	ebi-a-GCST90001442	rs6486433	G	T	0.5003	CD24+ CD27+ %lymphocyte	TRUE	reported	igd	0.00544134	19.9914
2.7e-06	12	11698759	3656	0.3787	0.08058	ebi-a-GCST90001442	rs4763704	A	G	0.9772	CD24+ CD27+ %lymphocyte	TRUE	reported	igd	0.00600501	22.0749
1.24e-07	12	129349167	3656	-0.2708	0.05111	ebi-a-GCST90001442	rs12829274	G	A	0.0618	CD24+ CD27+ %lymphocyte	TRUE	reported	igd	0.00762004	28.0574
8.09e-16	13	108993494	3656	0.2114	0.02614	ebi-a-GCST90001442	rs12874404	G	A	0.3256	CD24+ CD27+ %lymphocyte	TRUE	reported	igd	0.0175749	65.3674
2.37e-06	13	46224092	3656	1.814	0.3838	ebi-a-GCST90001442	rs557577736	G	A	0.001	CD24+ CD27+ %lymphocyte	TRUE	reported	igd	0.00607313	22.3268
8.75e-09	13	50212885	3656	0.5056	0.08768	ebi-a-GCST90001442	rs73192651	T	C	0.02	CD24+ CD27+ %lymphocyte	TRUE	reported	igd	0.00901311	33.2334
8.99e-06	13	34506073	3656	2.99	0.6726	ebi-a-GCST90001442	rs112782756	G	A	0.0003	CD24+ CD27+ %lymphocyte	TRUE	reported	igd	0.00537627	19.7511
2.49e-06	13	23613190	3656	-0.1323	0.02804	ebi-a-GCST90001442	rs9578529	G	A	0.2676	CD24+ CD27+ %lymphocyte	TRUE	reported	igd	0.00605231	22.2498
8.06e-08	14	96205838	3656	0.3074	0.05717	ebi-a-GCST90001442	rs77762131	C	G	0.045	CD24+ CD27+ %lymphocyte	TRUE	reported	igd	0.00784593	28.8957
1.81e-08	17	2715961	3656	-0.1352	0.02397	ebi-a-GCST90001442	rs11657759	C	A	0.4903	CD24+ CD27+ %lymphocyte	TRUE	reported	igd	0.00862677	31.7965
2.4e-06	19	14993354	3656	-0.2739	0.05798	ebi-a-GCST90001442	rs7254039	A	G	0.0435	CD24+ CD27+ %lymphocyte	TRUE	reported	igd	0.00606706	22.3044
4.71e-06	2	205623497	3657	0.3643	0.07946	ebi-a-GCST90001443	rs6712095	T	G	0.0246	CD20- %lymphocyte	TRUE	reported	igd	0.00571488	21.0079
7.91e-06	3	146097919	3657	-0.1695	0.03789	ebi-a-GCST90001443	rs34625183	T	C	0.1154	CD20- %lymphocyte	TRUE	reported	igd	0.00544246	20.001
6.12e-06	3	187638796	3657	0.3067	0.06772	ebi-a-GCST90001443	rs75951284	T	C	0.0316	CD20- %lymphocyte	TRUE	reported	igd	0.0055775	20.5001
3.97e-06	4	2029089	3657	0.4826	0.1045	ebi-a-GCST90001443	rs186229706	T	G	0.0142	CD20- %lymphocyte	TRUE	reported	igd	0.00579818	21.3159
7.83e-06	4	185570032	3657	0.1097	0.02451	ebi-a-GCST90001443	rs4647601	A	C	0.4584	CD20- %lymphocyte	TRUE	reported	igd	0.0054479	20.0212
7.85e-06	5	108070072	3657	0.5621	0.1256	ebi-a-GCST90001443	rs72791978	T	A	0.01	CD20- %lymphocyte	TRUE	reported	igd	0.00544692	20.0175
1.61e-07	6	32614025	3657	0.179	0.0341	ebi-a-GCST90001443	rs9273241	T	C	0.5975	CD20- %lymphocyte	TRUE	reported	igd	0.00747846	27.5397
5.81e-08	6	128553518	3657	1.534	0.2821	ebi-a-GCST90001443	rs7773849	G	A	0.0018	CD20- %lymphocyte	TRUE	reported	igd	0.00802088	29.5534
6.38e-06	7	151002534	3657	0.2658	0.0588	ebi-a-GCST90001443	rs13244540	T	G	0.0447	CD20- %lymphocyte	TRUE	reported	igd	0.00555662	20.4229
8.97e-06	7	15911408	3657	-0.1242	0.02794	ebi-a-GCST90001443	rs38201	A	T	0.2594	CD20- %lymphocyte	TRUE	reported	igd	0.00537434	19.7494
5.4e-06	8	84919811	3657	-0.1598	0.03507	ebi-a-GCST90001443	rs34313582	A	C	0.138	CD20- %lymphocyte	TRUE	reported	igd	0.00564545	20.7513
1.38e-06	10	62909955	3657	0.513	0.1061	ebi-a-GCST90001443	rs72825207	A	T	0.0149	CD20- %lymphocyte	TRUE	reported	igd	0.00635202	23.365
3.02e-06	12	82008771	3657	-0.7403	0.1583	ebi-a-GCST90001443	rs147937648	T	C	0.0059	CD20- %lymphocyte	TRUE	reported	igd	0.00594483	21.8583
3e-06	13	24882401	3657	-0.1257	0.02688	ebi-a-GCST90001443	rs77553819	C	G	0.2863	CD20- %lymphocyte	TRUE	reported	igd	0.00594426	21.8562
4.57e-06	14	49052782	3657	-0.1712	0.0373	ebi-a-GCST90001443	rs12432015	C	T	0.118	CD20- %lymphocyte	TRUE	reported	igd	0.00572757	21.0549
1.99e-06	15	39319915	3657	-0.1244	0.02611	ebi-a-GCST90001443	rs4244568	G	T	0.3414	CD20- %lymphocyte	TRUE	reported	igd	0.006169	22.6876
8.41e-06	16	29235533	3657	0.1079	0.02418	ebi-a-GCST90001443	rs252294	C	G	0.5648	CD20- %lymphocyte	TRUE	reported	igd	0.00541561	19.9018
3.15e-06	16	85477299	3657	0.4085	0.0875	ebi-a-GCST90001443	rs4782702	G	A	0.9802	CD20- %lymphocyte	TRUE	reported	igd	0.00592465	21.7836
6.52e-06	18	74434633	3657	0.1453	0.03219	ebi-a-GCST90001443	rs11662133	C	T	0.1705	CD20- %lymphocyte	TRUE	reported	igd	0.00554053	20.3635
8.27e-06	20	46615708	3657	0.6312	0.1414	ebi-a-GCST90001443	rs186355283	T	C	0.0077	CD20- %lymphocyte	TRUE	reported	igd	0.00541939	19.9158
4.25e-06	20	4944838	3657	-0.1132	0.02459	ebi-a-GCST90001443	rs6052993	G	C	0.4371	CD20- %lymphocyte	TRUE	reported	igd	0.00576158	21.1806
2.38e-06	2	34491589	3658	-0.2457	0.05199	ebi-a-GCST90001444	rs75839951	G	T	0.0585	CD20- CD38- %lymphocyte	TRUE	reported	igd	0.00606853	22.322
8.78e-06	3	18674644	3658	0.1217	0.02734	ebi-a-GCST90001444	rs4619804	C	A	0.6963	CD20- CD38- %lymphocyte	TRUE	reported	igd	0.00538759	19.8037
6.04e-06	3	191447446	3658	0.1135	0.02504	ebi-a-GCST90001444	rs709082	C	A	0.3682	CD20- CD38- %lymphocyte	TRUE	reported	igd	0.0055853	20.5346
7.41e-06	4	25065221	3658	0.5046	0.1124	ebi-a-GCST90001444	rs2215848	A	G	0.0118	CD20- CD38- %lymphocyte	TRUE	reported	igd	0.00547939	20.143
1.89e-06	4	113092883	3658	0.6295	0.1319	ebi-a-GCST90001444	rs182720746	T	C	0.0089	CD20- CD38- %lymphocyte	TRUE	reported	igd	0.00618817	22.7648
9.44e-06	4	74145187	3658	-0.1405	0.03168	ebi-a-GCST90001444	rs62311900	T	C	0.1736	CD20- CD38- %lymphocyte	TRUE	reported	igd	0.00534822	19.6582
3.12e-07	5	173070505	3658	-0.1476	0.02879	ebi-a-GCST90001444	rs2339996	A	G	0.7802	CD20- CD38- %lymphocyte	TRUE	reported	igd	0.00713405	26.2695
1.22e-06	6	32509333	3658	0.2022	0.0416	ebi-a-GCST90001444	rs72492305	T	C	0.6662	CD20- CD38- %lymphocyte	TRUE	reported	igd	0.00641706	23.6123
8.55e-06	6	85038851	3658	0.1807	0.04053	ebi-a-GCST90001444	rs6906886	A	T	0.903	CD20- CD38- %lymphocyte	TRUE	reported	igd	0.00540463	19.8667
6.54e-06	7	9851008	3658	0.4968	0.1101	ebi-a-GCST90001444	rs10279688	T	C	0.0115	CD20- CD38- %lymphocyte	TRUE	reported	igd	0.00553521	20.3494
6.84e-06	8	17516564	3658	-0.1469	0.03262	ebi-a-GCST90001444	rs11203884	T	C	0.1643	CD20- CD38- %lymphocyte	TRUE	reported	igd	0.00551354	20.2693
2.21e-06	9	19948908	3658	0.2924	0.06168	ebi-a-GCST90001444	rs118073973	A	T	0.0402	CD20- CD38- %lymphocyte	TRUE	reported	igd	0.00610608	22.461
4.19e-06	10	17048435	3658	-0.1443	0.03132	ebi-a-GCST90001444	rs55767134	C	G	0.1837	CD20- CD38- %lymphocyte	TRUE	reported	igd	0.00576942	21.2154
8.97e-06	11	88142031	3658	-0.1261	0.02837	ebi-a-GCST90001444	rs308820	C	T	0.7571	CD20- CD38- %lymphocyte	TRUE	reported	igd	0.00537191	19.7458
8.46e-08	11	123385425	3658	0.1512	0.02817	ebi-a-GCST90001444	rs34666228	T	G	0.2346	CD20- CD38- %lymphocyte	TRUE	reported	igd	0.00781411	28.7934
3.85e-06	12	82233392	3658	-1.031	0.2228	ebi-a-GCST90001444	rs78301150	A	G	0.0033	CD20- CD38- %lymphocyte	TRUE	reported	igd	0.0058198	21.4018
4.02e-07	14	31993501	3658	-0.7613	0.1499	ebi-a-GCST90001444	rs117308259	C	T	0.0066	CD20- CD38- %lymphocyte	TRUE	reported	igd	0.00700186	25.7793
6.72e-06	16	5488091	3658	0.1354	0.03002	ebi-a-GCST90001444	rs35639639	C	T	0.2063	CD20- CD38- %lymphocyte	TRUE	reported	igd	0.00553049	20.3319
7.01e-06	17	52847291	3658	0.2263	0.05029	ebi-a-GCST90001444	rs111737298	G	A	0.0596	CD20- CD38- %lymphocyte	TRUE	reported	igd	0.00550509	20.238
8.46e-07	17	52971060	3658	0.3075	0.06234	ebi-a-GCST90001444	rs16955339	T	G	0.0377	CD20- CD38- %lymphocyte	TRUE	reported	igd	0.00660745	24.3175
3.92e-06	18	34838106	3658	-0.2605	0.05636	ebi-a-GCST90001444	rs77510701	A	C	0.0484	CD20- CD38- %lymphocyte	TRUE	reported	igd	0.00580632	21.3519
2.08e-06	19	53396009	3658	-0.2259	0.04752	ebi-a-GCST90001444	rs80339814	C	T	0.0794	CD20- CD38- %lymphocyte	TRUE	reported	igd	0.0061399	22.5861
2.61e-06	20	46576714	3658	-0.1164	0.02472	ebi-a-GCST90001444	rs6125184	A	G	0.5914	CD20- CD38- %lymphocyte	TRUE	reported	igd	0.00602478	22.1601
5.54e-06	20	38334734	3658	-0.2517	0.05532	ebi-a-GCST90001444	rs59902361	A	G	0.0496	CD20- CD38- %lymphocyte	TRUE	reported	igd	0.0056274	20.6902
3.19e-06	20	765164	3658	0.1556	0.03334	ebi-a-GCST90001444	rs36071180	A	G	0.1597	CD20- CD38- %lymphocyte	TRUE	reported	igd	0.00591924	21.7696
7.45e-06	1	84127219	3657	0.1305	0.02908	ebi-a-GCST90001445	rs61790670	A	C	0.2301	IgD- CD38- %B cell	TRUE	reported	igd	0.00547674	20.1277
7.96e-06	4	156996644	3657	-0.4062	0.09082	ebi-a-GCST90001445	rs115576360	A	G	0.0194	IgD- CD38- %B cell	TRUE	reported	igd	0.0054403	19.9931
2.53e-06	4	164351901	3657	-0.9757	0.207	ebi-a-GCST90001445	rs4691920	C	G	0.9962	IgD- CD38- %B cell	TRUE	reported	igd	0.0060386	22.2052
2.65e-06	5	116807553	3657	-0.1903	0.04045	ebi-a-GCST90001445	rs7726548	G	T	0.103	IgD- CD38- %B cell	TRUE	reported	igd	0.00601582	22.1209
3.47e-07	5	144608340	3657	-0.1414	0.02769	ebi-a-GCST90001445	rs17405603	T	A	0.2841	IgD- CD38- %B cell	TRUE	reported	igd	0.00708015	26.0625
2.82e-06	6	91779902	3657	-0.2629	0.05605	ebi-a-GCST90001445	rs62417843	C	T	0.0502	IgD- CD38- %B cell	TRUE	reported	igd	0.00597999	21.9883
3.98e-06	6	31312747	3657	-0.1444	0.03125	ebi-a-GCST90001445	rs9265864	T	C	0.4642	IgD- CD38- %B cell	TRUE	reported	igd	0.00580472	21.3401
1.61e-07	8	119323401	3657	0.1668	0.03177	ebi-a-GCST90001445	rs2450220	T	C	0.816	IgD- CD38- %B cell	TRUE	reported	igd	0.0074812	27.5499
2.1e-06	9	2570753	3657	-0.4466	0.09399	ebi-a-GCST90001445	rs140191306	T	C	0.0179	IgD- CD38- %B cell	TRUE	reported	igd	0.00613587	22.5651
8.75e-06	9	4744416	3657	-0.5468	0.1228	ebi-a-GCST90001445	rs138977782	G	A	0.0096	IgD- CD38- %B cell	TRUE	reported	igd	0.00539246	19.8163
4.21e-06	12	110228055	3657	-0.3746	0.0813	ebi-a-GCST90001445	rs11068290	T	C	0.0231	IgD- CD38- %B cell	TRUE	reported	igd	0.00577186	21.2186
4.95e-06	13	111083495	3657	-0.1137	0.02485	ebi-a-GCST90001445	rs7994585	C	G	0.4839	IgD- CD38- %B cell	TRUE	reported	igd	0.00569199	20.9233
1.78e-06	17	78261805	3657	0.1743	0.03642	ebi-a-GCST90001445	rs7215243	G	A	0.1328	IgD- CD38- %B cell	TRUE	reported	igd	0.00622413	22.8917
4.82e-06	1	178195174	3656	-0.2726	0.05953	ebi-a-GCST90001446	rs77146037	G	A	0.0472	IgD- CD38- AC	TRUE	reported	igd	0.00570282	20.9576
1.41e-06	1	84127219	3656	0.142	0.0294	ebi-a-GCST90001446	rs61790670	A	C	0.23	IgD- CD38- AC	TRUE	reported	igd	0.00634035	23.3155
4.08e-07	2	66709035	3656	-0.2926	0.05767	ebi-a-GCST90001446	rs114551034	A	G	0.0509	IgD- CD38- AC	TRUE	reported	igd	0.0069919	25.7283
3.41e-06	3	104146883	3656	-1.898	0.408	ebi-a-GCST90001446	rs115218350	A	T	0.0008	IgD- CD38- AC	TRUE	reported	igd	0.00588441	21.6289
9.57e-06	3	73697496	3656	0.6003	0.1354	ebi-a-GCST90001446	rs112964950	C	G	0.0083	IgD- CD38- AC	TRUE	reported	igd	0.00534767	19.6454
8.82e-06	3	191905058	3656	0.2161	0.04856	ebi-a-GCST90001446	rs75524570	C	T	0.0673	IgD- CD38- AC	TRUE	reported	igd	0.00538766	19.7931
7.04e-07	4	134733663	3656	-1.445	0.2907	ebi-a-GCST90001446	rs56741207	G	C	0.0018	IgD- CD38- AC	TRUE	reported	igd	0.00671296	24.6949
3.39e-07	4	25771115	3656	0.1401	0.02742	ebi-a-GCST90001446	rs4697617	A	G	0.7103	IgD- CD38- AC	TRUE	reported	igd	0.00708998	26.0918
8.96e-06	7	7871676	3656	0.6143	0.1381	ebi-a-GCST90001446	rs144625305	T	C	0.0086	IgD- CD38- AC	TRUE	reported	igd	0.00538299	19.7759
8.91e-07	8	118851954	3656	-0.2685	0.05455	ebi-a-GCST90001446	rs62521107	T	C	0.058	IgD- CD38- AC	TRUE	reported	igd	0.00658301	24.2137
6.02e-06	10	20380753	3656	0.7592	0.1675	ebi-a-GCST90001446	rs118121266	T	C	0.0055	IgD- CD38- AC	TRUE	reported	igd	0.00558783	20.5327
6.39e-06	12	6775503	3656	-0.4181	0.0925	ebi-a-GCST90001446	rs79416092	C	T	0.0197	IgD- CD38- AC	TRUE	reported	igd	0.00555713	20.4192
8.6e-07	17	63135589	3656	-0.3138	0.06366	ebi-a-GCST90001446	rs421516	A	C	0.9583	IgD- CD38- AC	TRUE	reported	igd	0.00660221	24.2848
3.14e-08	21	42362418	3656	-0.627	0.1131	ebi-a-GCST90001446	rs77741094	G	C	0.0126	IgD- CD38- AC	TRUE	reported	igd	0.0083362	30.7165
3.78e-06	22	45164171	3656	0.5677	0.1226	ebi-a-GCST90001446	rs144295598	A	G	0.0103	IgD- CD38- AC	TRUE	reported	igd	0.00583057	21.4299
1.79e-06	1	218429679	3657	0.2307	0.04822	ebi-a-GCST90001447	rs74907325	T	A	0.0666	IgD+ CD38br %B cell	TRUE	reported	igd	0.00622022	22.8772
9.38e-06	2	16114539	3657	0.2748	0.06192	ebi-a-GCST90001447	rs76084861	T	G	0.0368	IgD+ CD38br %B cell	TRUE	reported	igd	0.0053569	19.6849
1.6e-06	2	181050023	3657	-0.547	0.1138	ebi-a-GCST90001447	rs16867231	A	G	0.0108	IgD+ CD38br %B cell	TRUE	reported	igd	0.00627813	23.0915
9.31e-08	2	105587803	3657	-0.3401	0.06356	ebi-a-GCST90001447	rs140380950	C	T	0.0368	IgD+ CD38br %B cell	TRUE	reported	igd	0.00776844	28.6159
2.27e-06	4	15915069	3657	-0.4136	0.08735	ebi-a-GCST90001447	rs76112278	A	G	0.0194	IgD+ CD38br %B cell	TRUE	reported	igd	0.00609335	22.4077
4.25e-06	4	157437839	3657	0.3089	0.06706	ebi-a-GCST90001447	rs28393044	G	C	0.0334	IgD+ CD38br %B cell	TRUE	reported	igd	0.00576861	21.2066
4.16e-06	5	498773	3657	1.714	0.3719	ebi-a-GCST90001447	rs78658073	A	G	0.001	IgD+ CD38br %B cell	TRUE	reported	igd	0.0057747	21.2291
4.69e-06	5	78010341	3657	0.6715	0.1465	ebi-a-GCST90001447	rs139996875	T	A	0.0063	IgD+ CD38br %B cell	TRUE	reported	igd	0.00571221	20.9981
6.72e-07	6	44643196	3657	-0.2113	0.04244	ebi-a-GCST90001447	rs13196511	A	G	0.0913	IgD+ CD38br %B cell	TRUE	reported	igd	0.0067327	24.7748
8.3e-06	7	48791017	3657	-0.4299	0.0963	ebi-a-GCST90001447	rs117772462	A	T	0.0159	IgD+ CD38br %B cell	TRUE	reported	igd	0.00541997	19.918
9.46e-06	8	9957457	3657	0.8693	0.196	ebi-a-GCST90001447	rs17739715	C	A	0.0037	IgD+ CD38br %B cell	TRUE	reported	igd	0.00535023	19.6603
6.5e-06	8	120047880	3657	-0.188	0.04163	ebi-a-GCST90001447	rs17771512	A	C	0.0928	IgD+ CD38br %B cell	TRUE	reported	igd	0.00554578	20.3829
6.42e-06	9	93109339	3657	0.4342	0.0961	ebi-a-GCST90001447	rs57998613	A	T	0.0156	IgD+ CD38br %B cell	TRUE	reported	igd	0.00555124	20.4031
8.88e-06	9	41980474	3657	0.1803	0.04053	ebi-a-GCST90001447	rs28491938	T	C	0.1922	IgD+ CD38br %B cell	TRUE	reported	igd	0.00538232	19.7788
6.53e-06	10	81145177	3657	-1.169	0.2589	ebi-a-GCST90001447	rs11002952	A	G	0.0023	IgD+ CD38br %B cell	TRUE	reported	igd	0.00554403	20.3764
1.14e-06	10	125560687	3657	-0.2556	0.05243	ebi-a-GCST90001447	rs2362966	C	G	0.0556	IgD+ CD38br %B cell	TRUE	reported	igd	0.00645689	23.7533
1.28e-06	10	132636158	3657	-0.1953	0.04025	ebi-a-GCST90001447	rs35060907	T	G	0.1036	IgD+ CD38br %B cell	TRUE	reported	igd	0.00639677	23.5307
8.44e-06	11	15343532	3657	0.1564	0.03506	ebi-a-GCST90001447	rs61880664	G	A	0.1389	IgD+ CD38br %B cell	TRUE	reported	igd	0.00541213	19.889
7.13e-06	12	110228055	3657	0.3556	0.07908	ebi-a-GCST90001447	rs11068290	T	C	0.0231	IgD+ CD38br %B cell	TRUE	reported	igd	0.00549883	20.2094
1.4e-06	12	75564449	3657	-0.4658	0.09637	ebi-a-GCST90001447	rs59879144	A	C	0.0161	IgD+ CD38br %B cell	TRUE	reported	igd	0.00634782	23.3495
5.78e-07	14	81485149	3657	-0.1368	0.02733	ebi-a-GCST90001447	rs4903967	A	G	0.6906	IgD+ CD38br %B cell	TRUE	reported	igd	0.0068046	25.0412
8.6e-06	14	44595691	3657	-0.676	0.1517	ebi-a-GCST90001447	rs17278914	C	T	0.0057	IgD+ CD38br %B cell	TRUE	reported	igd	0.00540064	19.8465
5.42e-06	14	54814017	3657	0.3538	0.07769	ebi-a-GCST90001447	rs76840770	A	C	0.0246	IgD+ CD38br %B cell	TRUE	reported	igd	0.00563903	20.7275
8.88e-07	14	43717096	3657	-0.6854	0.1392	ebi-a-GCST90001447	rs79487320	G	C	0.0074	IgD+ CD38br %B cell	TRUE	reported	igd	0.0065859	24.231
7.21e-06	16	54686774	3657	0.517	0.115	ebi-a-GCST90001447	rs147226531	C	T	0.0115	IgD+ CD38br %B cell	TRUE	reported	igd	0.00549626	20.1998
2.26e-06	16	84759446	3657	-0.1464	0.03092	ebi-a-GCST90001447	rs2216762	C	T	0.8141	IgD+ CD38br %B cell	TRUE	reported	igd	0.0060929	22.4061
2.29e-06	16	81603001	3657	-0.122	0.02577	ebi-a-GCST90001447	rs8059803	A	G	0.6504	IgD+ CD38br %B cell	TRUE	reported	igd	0.00609133	22.4003
1.24e-06	18	51760939	3657	-0.33	0.06793	ebi-a-GCST90001447	rs72927038	T	C	0.0335	IgD+ CD38br %B cell	TRUE	reported	igd	0.00641189	23.5867
4.06e-06	1	161500712	3020	-0.1756	0.03803	ebi-a-GCST90001448	rs114693598	T	G	0.1422	CD11c+ monocyte AC	TRUE	reported	igd	0.00701026	21.3063
2.98e-07	1	224272792	3020	0.1562	0.03041	ebi-a-GCST90001448	rs2404849	G	T	0.7464	CD11c+ monocyte AC	TRUE	reported	igd	0.00866053	26.3658
1.95e-06	1	89327063	3020	0.9648	0.2024	ebi-a-GCST90001448	rs72724781	G	A	0.0041	CD11c+ monocyte AC	TRUE	reported	igd	0.00746778	22.7073
3.98e-06	2	79926958	3020	-0.1552	0.03359	ebi-a-GCST90001448	rs3040901	T	C	0.2225	CD11c+ monocyte AC	TRUE	reported	igd	0.00701936	21.3342
7.77e-06	3	172744541	3020	0.5582	0.1246	ebi-a-GCST90001448	rs74610143	T	C	0.0124	CD11c+ monocyte AC	TRUE	reported	igd	0.00660176	20.0565
9.01e-06	4	173569449	3020	0.6966	0.1566	ebi-a-GCST90001448	rs13104041	A	G	0.0073	CD11c+ monocyte AC	TRUE	reported	igd	0.00650939	19.7741
9.05e-06	5	167349999	3020	0.2511	0.05647	ebi-a-GCST90001448	rs72835655	T	G	0.0594	CD11c+ monocyte AC	TRUE	reported	igd	0.00650454	19.7592
9.65e-06	6	47216562	3020	0.1506	0.03397	ebi-a-GCST90001448	rs2295270	A	G	0.1901	CD11c+ monocyte AC	TRUE	reported	igd	0.00646598	19.6413
5.92e-06	7	20995778	3020	-0.3546	0.07814	ebi-a-GCST90001448	rs151194174	A	G	0.0305	CD11c+ monocyte AC	TRUE	reported	igd	0.00677286	20.5799
4.55e-06	10	72515785	3020	-0.1429	0.0311	ebi-a-GCST90001448	rs2587473	T	C	0.2432	CD11c+ monocyte AC	TRUE	reported	igd	0.00694242	21.0987
5.74e-06	10	85138481	3020	0.8103	0.1783	ebi-a-GCST90001448	rs72830905	G	C	0.0058	CD11c+ monocyte AC	TRUE	reported	igd	0.00679238	20.6396
9.77e-06	12	115758242	3020	-0.1256	0.02836	ebi-a-GCST90001448	rs34936922	G	T	0.3124	CD11c+ monocyte AC	TRUE	reported	igd	0.0064528	19.601
8.05e-06	12	69766606	3020	0.2681	0.05996	ebi-a-GCST90001448	rs113800324	T	C	0.05	CD11c+ monocyte AC	TRUE	reported	igd	0.00657655	19.9794
3.38e-06	17	45778747	3020	-0.3991	0.08574	ebi-a-GCST90001448	rs9894233	A	T	0.0268	CD11c+ monocyte AC	TRUE	reported	igd	0.00712336	21.6525
2.17e-06	17	9975038	3020	-0.2994	0.06307	ebi-a-GCST90001448	rs113451095	C	T	0.0472	CD11c+ monocyte AC	TRUE	reported	igd	0.00740666	22.5201
5.93e-06	18	46954097	3020	-0.4778	0.1053	ebi-a-GCST90001448	rs73445777	G	T	0.0151	CD11c+ monocyte AC	TRUE	reported	igd	0.00677139	20.5754
8.62e-06	19	27851156	3020	-0.2321	0.05209	ebi-a-GCST90001448	rs8175830	A	G	0.0919	CD11c+ monocyte AC	TRUE	reported	igd	0.00653114	19.8406
1.6e-06	21	46373171	3020	0.25	0.05201	ebi-a-GCST90001448	rs150248455	A	G	0.0674	CD11c+ monocyte AC	TRUE	reported	igd	0.00759258	23.0897
7.01e-08	1	46613239	3043	0.4346	0.08042	ebi-a-GCST90001449	rs191730825	G	A	0.0292	CD11c+ monocyte %monocyte	TRUE	reported	igd	0.00950607	29.1854
3.11e-06	3	101915678	3043	0.4772	0.1021	ebi-a-GCST90001449	rs115058278	A	T	0.0168	CD11c+ monocyte %monocyte	TRUE	reported	igd	0.00712756	21.8305
3.37e-07	3	172744541	3043	0.6366	0.1245	ebi-a-GCST90001449	rs74610143	T	C	0.0125	CD11c+ monocyte %monocyte	TRUE	reported	igd	0.00851877	26.1282
8.53e-06	3	65576520	3043	0.1661	0.03726	ebi-a-GCST90001449	rs11921245	C	T	0.1456	CD11c+ monocyte %monocyte	TRUE	reported	igd	0.00648821	19.8595
1.77e-06	4	182768743	3043	-0.2147	0.04484	ebi-a-GCST90001449	rs35237330	A	G	0.0971	CD11c+ monocyte %monocyte	TRUE	reported	igd	0.00747775	22.9112
7e-06	5	59111915	3043	-0.1934	0.04296	ebi-a-GCST90001449	rs13186506	T	A	0.104	CD11c+ monocyte %monocyte	TRUE	reported	igd	0.00661606	20.2534
6.05e-06	5	176914227	3043	0.545	0.1202	ebi-a-GCST90001449	rs75256410	T	C	0.0122	CD11c+ monocyte %monocyte	TRUE	reported	igd	0.00671055	20.5446
4.95e-06	7	153684820	3043	-0.28	0.06121	ebi-a-GCST90001449	rs13241407	G	A	0.0483	CD11c+ monocyte %monocyte	TRUE	reported	igd	0.00682957	20.9115
4.23e-06	7	22775663	3043	0.591	0.1283	ebi-a-GCST90001449	rs11766273	A	G	0.0115	CD11c+ monocyte %monocyte	TRUE	reported	igd	0.00692471	21.2049
7.71e-06	7	122075261	3043	0.1214	0.0271	ebi-a-GCST90001449	rs10227905	G	T	0.3971	CD11c+ monocyte %monocyte	TRUE	reported	igd	0.00655152	20.0546
2.38e-06	7	23486970	3043	0.4148	0.08775	ebi-a-GCST90001449	rs73073066	T	C	0.023	CD11c+ monocyte %monocyte	TRUE	reported	igd	0.0072896	22.3305
9.3e-06	8	94037230	3043	-0.575	0.1295	ebi-a-GCST90001449	rs17689291	C	G	0.0107	CD11c+ monocyte %monocyte	TRUE	reported	igd	0.00643709	19.702
7.22e-06	8	19326303	3043	0.1211	0.02694	ebi-a-GCST90001449	rs4922033	T	C	0.3899	CD11c+ monocyte %monocyte	TRUE	reported	igd	0.00659655	20.1933
6.73e-06	10	26889823	3043	-0.1616	0.03583	ebi-a-GCST90001449	rs703009	T	C	0.1687	CD11c+ monocyte %monocyte	TRUE	reported	igd	0.00664039	20.3284
4.53e-06	12	27966210	3043	-0.124	0.02698	ebi-a-GCST90001449	rs11610005	G	C	0.4358	CD11c+ monocyte %monocyte	TRUE	reported	igd	0.00689371	21.1093
4.67e-07	12	42973243	3043	0.3158	0.06253	ebi-a-GCST90001449	rs57566659	C	G	0.0462	CD11c+ monocyte %monocyte	TRUE	reported	igd	0.00831228	25.4895
6.82e-07	14	31160823	3043	-0.4763	0.0957	ebi-a-GCST90001449	rs76968110	A	G	0.0189	CD11c+ monocyte %monocyte	TRUE	reported	igd	0.00807448	24.7544
1.81e-06	14	29918210	3043	-0.6761	0.1414	ebi-a-GCST90001449	rs117909439	T	C	0.0089	CD11c+ monocyte %monocyte	TRUE	reported	igd	0.00745711	22.8474
5.51e-06	15	37200279	3043	0.1924	0.04225	ebi-a-GCST90001449	rs62002392	G	A	0.1119	CD11c+ monocyte %monocyte	TRUE	reported	igd	0.0067687	20.7239
9.62e-06	16	53934556	3043	-0.1936	0.04368	ebi-a-GCST90001449	rs16952634	A	G	0.1032	CD11c+ monocyte %monocyte	TRUE	reported	igd	0.00641429	19.6318
8.11e-07	17	45062476	3043	0.1465	0.02963	ebi-a-GCST90001449	rs8065103	G	A	0.7212	CD11c+ monocyte %monocyte	TRUE	reported	igd	0.00796957	24.4302
7.2e-06	20	52655304	3043	-0.1569	0.0349	ebi-a-GCST90001449	rs1381984	A	G	0.1661	CD11c+ monocyte %monocyte	TRUE	reported	igd	0.00659809	20.1981
1.8e-06	20	5421681	3043	0.1579	0.03301	ebi-a-GCST90001449	rs35149557	C	T	0.198	CD11c+ monocyte %monocyte	TRUE	reported	igd	0.00746308	22.8659
1.22e-08	1	169701466	3019	-0.3696	0.0647	ebi-a-GCST90001450	rs4656708	C	A	0.0459	CD62L- monocyte AC	TRUE	reported	igd	0.0106936	32.6113
3.61e-15	1	169662742	3019	0.2378	0.03006	ebi-a-GCST90001450	rs4987369	T	G	0.2774	CD62L- monocyte AC	TRUE	reported	igd	0.0203082	62.54
3.48e-06	2	56524393	3019	-0.347	0.07464	ebi-a-GCST90001450	rs62167331	A	G	0.0341	CD62L- monocyte AC	TRUE	reported	igd	0.00710812	21.5987
4.62e-06	3	74703663	3019	0.269	0.05861	ebi-a-GCST90001450	rs13068785	T	C	0.0581	CD62L- monocyte AC	TRUE	reported	igd	0.00692912	21.051
5.45e-06	4	4859590	3019	0.1274	0.02798	ebi-a-GCST90001450	rs1907980	T	G	0.3596	CD62L- monocyte AC	TRUE	reported	igd	0.00682037	20.7184
3.5e-07	4	136447876	3019	0.1842	0.03607	ebi-a-GCST90001450	rs11935230	C	G	0.1686	CD62L- monocyte AC	TRUE	reported	igd	0.00856423	26.0615
6.87e-06	4	40461712	3019	0.1235	0.02741	ebi-a-GCST90001450	rs278949	A	G	0.5561	CD62L- monocyte AC	TRUE	reported	igd	0.00667947	20.2875
6.96e-06	4	63361327	3019	-0.2033	0.04515	ebi-a-GCST90001450	rs17082777	A	G	0.1014	CD62L- monocyte AC	TRUE	reported	igd	0.00667097	20.2615
7.66e-09	5	177033794	3019	-0.1525	0.02632	ebi-a-GCST90001450	rs11249570	A	G	0.4581	CD62L- monocyte AC	TRUE	reported	igd	0.0109977	33.549
1.05e-06	5	6308011	3019	1.724	0.3525	ebi-a-GCST90001450	rs79930588	G	T	0.0015	CD62L- monocyte AC	TRUE	reported	igd	0.00786078	23.9039
2.75e-06	7	41362245	3019	0.859	0.1829	ebi-a-GCST90001450	rs528135834	G	T	0.0056	CD62L- monocyte AC	TRUE	reported	igd	0.00725328	22.043
4.37e-06	8	66059237	3019	-0.1386	0.03012	ebi-a-GCST90001450	rs4484736	A	G	0.7173	CD62L- monocyte AC	TRUE	reported	igd	0.00696495	21.1606
6.13e-07	9	135337621	3019	0.1627	0.03256	ebi-a-GCST90001450	rs530377	C	T	0.2211	CD62L- monocyte AC	TRUE	reported	igd	0.00820287	24.9528
4.12e-07	9	76145588	3019	2.05	0.4039	ebi-a-GCST90001450	rs143153359	T	C	0.0013	CD62L- monocyte AC	TRUE	reported	igd	0.00846071	25.7438
9.3e-06	10	89954638	3019	0.352	0.07927	ebi-a-GCST90001450	rs77287889	A	G	0.0301	CD62L- monocyte AC	TRUE	reported	igd	0.00648899	19.7052
9.33e-06	11	111990120	3019	0.3974	0.0895	ebi-a-GCST90001450	rs116691483	A	G	0.0235	CD62L- monocyte AC	TRUE	reported	igd	0.00648813	19.7025
5.12e-06	12	69744014	3019	0.222	0.04861	ebi-a-GCST90001450	rs1800973	A	C	0.083	CD62L- monocyte AC	TRUE	reported	igd	0.00686122	20.8433
1.21e-06	14	69321561	3019	0.139	0.02858	ebi-a-GCST90001450	rs4899265	C	A	0.3475	CD62L- monocyte AC	TRUE	reported	igd	0.00777414	23.6384
8.44e-06	16	31775655	3019	0.4639	0.104	ebi-a-GCST90001450	rs146793376	G	T	0.0171	CD62L- monocyte AC	TRUE	reported	igd	0.00654736	19.8836
6.08e-06	19	2993427	3019	-0.1417	0.03127	ebi-a-GCST90001450	rs435806	C	T	0.2448	CD62L- monocyte AC	TRUE	reported	igd	0.0067558	20.5209
1.43e-06	20	15302488	3019	0.295	0.06108	ebi-a-GCST90001450	rs149543954	T	G	0.0517	CD62L- monocyte AC	TRUE	reported	igd	0.00766726	23.3109
4.37e-29	1	169664867	3042	0.3359	0.02969	ebi-a-GCST90001451	rs4987360	G	A	0.2763	CD62L- monocyte %monocyte	TRUE	reported	igd	0.0403776	127.913
3.93e-07	1	169701466	3042	-0.3294	0.06481	ebi-a-GCST90001451	rs4656708	C	A	0.0457	CD62L- monocyte %monocyte	TRUE	reported	igd	0.00842038	25.8153
9.03e-06	1	99082513	3042	0.3492	0.07853	ebi-a-GCST90001451	rs141287837	C	T	0.0306	CD62L- monocyte %monocyte	TRUE	reported	igd	0.00645809	19.7602
9.35e-06	2	356029	3042	0.5758	0.1297	ebi-a-GCST90001451	rs11694457	C	T	0.0113	CD62L- monocyte %monocyte	TRUE	reported	igd	0.00643724	19.696
5.66e-06	3	174360449	3042	-0.1976	0.04346	ebi-a-GCST90001451	rs9824107	A	C	0.106	CD62L- monocyte %monocyte	TRUE	reported	igd	0.00674985	20.659
6.4e-06	3	16446085	3042	0.228	0.05043	ebi-a-GCST90001451	rs62236339	A	T	0.0769	CD62L- monocyte %monocyte	TRUE	reported	igd	0.00667458	20.4271
4.89e-08	3	31661754	3042	0.227	0.04151	ebi-a-GCST90001451	rs9859349	A	G	0.1205	CD62L- monocyte %monocyte	TRUE	reported	igd	0.00973506	29.8855
2.34e-06	4	32848987	3042	-0.1512	0.03196	ebi-a-GCST90001451	rs36141595	G	A	0.2516	CD62L- monocyte %monocyte	TRUE	reported	igd	0.00730377	22.3668
7.77e-07	4	56771414	3042	0.1467	0.02962	ebi-a-GCST90001451	rs1816932	A	G	0.2855	CD62L- monocyte %monocyte	TRUE	reported	igd	0.00799913	24.5135
5.02e-07	5	110456263	3042	-0.2904	0.05766	ebi-a-GCST90001451	rs17624563	G	C	0.0569	CD62L- monocyte %monocyte	TRUE	reported	igd	0.00826948	25.3489
6.3e-07	5	177033794	3042	-0.1315	0.02634	ebi-a-GCST90001451	rs11249570	A	G	0.4578	CD62L- monocyte %monocyte	TRUE	reported	igd	0.00812675	24.9077
1.37e-06	5	5737796	3042	-0.1315	0.02718	ebi-a-GCST90001451	rs2399610	G	A	0.4988	CD62L- monocyte %monocyte	TRUE	reported	igd	0.00763597	23.392
7.02e-06	7	17644035	3042	0.4905	0.109	ebi-a-GCST90001451	rs76717104	T	C	0.0155	CD62L- monocyte %monocyte	TRUE	reported	igd	0.00661279	20.2367
7.45e-06	7	14032498	3042	-0.3108	0.06924	ebi-a-GCST90001451	rs717824	T	C	0.0396	CD62L- monocyte %monocyte	TRUE	reported	igd	0.00657994	20.1355
6.39e-06	8	14941111	3042	-0.4256	0.09413	ebi-a-GCST90001451	rs2124027	G	C	0.0212	CD62L- monocyte %monocyte	TRUE	reported	igd	0.00667543	20.4297
7.28e-07	9	135337621	3042	0.1614	0.03252	ebi-a-GCST90001451	rs530377	C	T	0.2206	CD62L- monocyte %monocyte	TRUE	reported	igd	0.00803238	24.6162
9.82e-06	11	2024995	3042	0.2982	0.06733	ebi-a-GCST90001451	rs117765367	T	C	0.0403	CD62L- monocyte %monocyte	TRUE	reported	igd	0.00640689	19.6025
4.96e-08	13	109976273	3042	0.2947	0.0539	ebi-a-GCST90001451	rs7139370	T	C	0.0676	CD62L- monocyte %monocyte	TRUE	reported	igd	0.00973143	29.8743
2.07e-06	14	31030304	3042	0.5719	0.1203	ebi-a-GCST90001451	rs117309559	G	A	0.013	CD62L- monocyte %monocyte	TRUE	reported	igd	0.00737454	22.5852
1.28e-06	14	71667863	3042	-0.1913	0.03943	ebi-a-GCST90001451	rs4899389	A	G	0.132	CD62L- monocyte %monocyte	TRUE	reported	igd	0.00767838	23.5229
3.74e-08	14	30153119	3042	0.6623	0.1201	ebi-a-GCST90001451	rs45487297	A	T	0.0135	CD62L- monocyte %monocyte	TRUE	reported	igd	0.00989793	30.3905
9.95e-07	14	58316355	3042	-0.1787	0.03646	ebi-a-GCST90001451	rs7150584	T	C	0.1624	CD62L- monocyte %monocyte	TRUE	reported	igd	0.00783503	24.0066
2.34e-07	17	76108637	3042	-0.2057	0.0397	ebi-a-GCST90001451	rs9807014	T	C	0.1333	CD62L- monocyte %monocyte	TRUE	reported	igd	0.00874807	26.8288
5.31e-06	18	60116421	3042	0.1341	0.0294	ebi-a-GCST90001451	rs9944612	A	C	0.283	CD62L- monocyte %monocyte	TRUE	reported	igd	0.00679272	20.7911
8.94e-06	22	37139371	3042	0.2127	0.04782	ebi-a-GCST90001451	rs55859756	C	G	0.0866	CD62L- monocyte %monocyte	TRUE	reported	igd	0.00646162	19.7711
3.6e-07	1	224272792	3017	0.1532	0.03003	ebi-a-GCST90001452	rs2404849	G	T	0.7463	CD11c+ CD62L- monocyte AC	TRUE	reported	igd	0.00855266	26.0087
9.81e-06	1	86940820	3017	0.201	0.04538	ebi-a-GCST90001452	rs1407142	C	T	0.9123	CD11c+ CD62L- monocyte AC	TRUE	reported	igd	0.0064606	19.6054
4.95e-09	1	161515326	3017	-0.1809	0.03084	ebi-a-GCST90001452	rs55971447	T	C	0.231	CD11c+ CD62L- monocyte AC	TRUE	reported	igd	0.0112758	34.3843
3.61e-06	1	34019363	3017	-0.2006	0.04321	ebi-a-GCST90001452	rs72660177	T	C	0.1018	CD11c+ CD62L- monocyte AC	TRUE	reported	igd	0.00709294	21.538
2.47e-06	1	89327063	3017	0.9448	0.2002	ebi-a-GCST90001452	rs72724781	G	A	0.0041	CD11c+ CD62L- monocyte AC	TRUE	reported	igd	0.00732794	22.2568
2.81e-06	2	79926958	3017	-0.1559	0.03322	ebi-a-GCST90001452	rs3040901	T	C	0.2224	CD11c+ CD62L- monocyte AC	TRUE	reported	igd	0.00724701	22.0092
5.5e-06	4	173569449	3017	0.7057	0.155	ebi-a-GCST90001452	rs13104041	A	G	0.0073	CD11c+ CD62L- monocyte AC	TRUE	reported	igd	0.00682382	20.7152
9.11e-06	5	167349999	3017	0.2484	0.05589	ebi-a-GCST90001452	rs72835655	T	G	0.0595	CD11c+ CD62L- monocyte AC	TRUE	reported	igd	0.00650467	19.74
2.95e-06	6	81660130	3017	-1.36	0.2904	ebi-a-GCST90001452	rs75220521	G	T	0.002	CD11c+ CD62L- monocyte AC	TRUE	reported	igd	0.00721711	21.9178
4.02e-06	7	23594922	3017	0.225	0.04872	ebi-a-GCST90001452	rs11772116	C	G	0.0766	CD11c+ CD62L- monocyte AC	TRUE	reported	igd	0.00701966	21.3139
5.51e-06	10	80852378	3017	0.117	0.02571	ebi-a-GCST90001452	rs1268974	G	A	0.5486	CD11c+ CD62L- monocyte AC	TRUE	reported	igd	0.00681744	20.6957
8.13e-06	11	109986288	3017	0.3583	0.08017	ebi-a-GCST90001452	rs11213272	G	A	0.027	CD11c+ CD62L- monocyte AC	TRUE	reported	igd	0.00657701	19.961
5.15e-06	11	134569102	3017	0.1808	0.0396	ebi-a-GCST90001452	rs12277397	T	G	0.1178	CD11c+ CD62L- monocyte AC	TRUE	reported	igd	0.00686184	20.8314
7.99e-06	11	112642209	3017	-0.1217	0.02721	ebi-a-GCST90001452	rs10891433	T	A	0.3378	CD11c+ CD62L- monocyte AC	TRUE	reported	igd	0.00658686	19.9911
4.24e-06	12	26355696	3017	1.307	0.2836	ebi-a-GCST90001452	rs76524078	A	G	0.0023	CD11c+ CD62L- monocyte AC	TRUE	reported	igd	0.00699064	21.2251
1.68e-07	12	69766606	3017	0.3099	0.05911	ebi-a-GCST90001452	rs113800324	T	C	0.05	CD11c+ CD62L- monocyte AC	TRUE	reported	igd	0.00902833	27.4684
1.76e-06	13	100593548	3017	-0.5233	0.1093	ebi-a-GCST90001452	rs17474599	T	C	0.0146	CD11c+ CD62L- monocyte AC	TRUE	reported	igd	0.00754047	22.9073
7.66e-06	14	102895904	3017	-0.2264	0.0505	ebi-a-GCST90001452	rs77694582	A	G	0.0746	CD11c+ CD62L- monocyte AC	TRUE	reported	igd	0.00661776	20.0855
6.44e-06	14	69321561	3017	0.1241	0.02747	ebi-a-GCST90001452	rs4899265	C	A	0.3474	CD11c+ CD62L- monocyte AC	TRUE	reported	igd	0.00671928	20.3957
4.7e-06	15	61748527	3017	0.2509	0.0547	ebi-a-GCST90001452	rs4359381	C	G	0.06	CD11c+ CD62L- monocyte AC	TRUE	reported	igd	0.00692522	21.0251
3.01e-06	16	66062093	3017	-0.1526	0.03262	ebi-a-GCST90001452	rs12708874	T	A	0.7957	CD11c+ CD62L- monocyte AC	TRUE	reported	igd	0.00720157	21.8702
1.36e-06	17	45778747	3017	-0.4108	0.08485	ebi-a-GCST90001452	rs9894233	A	T	0.0268	CD11c+ CD62L- monocyte AC	TRUE	reported	igd	0.0077094	23.4244
6.42e-06	17	2792530	3017	-0.1581	0.03498	ebi-a-GCST90001452	rs34142458	G	A	0.8397	CD11c+ CD62L- monocyte AC	TRUE	reported	igd	0.0067254	20.4144
2.27e-06	21	46373171	3017	0.2439	0.05149	ebi-a-GCST90001452	rs150248455	A	G	0.0673	CD11c+ CD62L- monocyte AC	TRUE	reported	igd	0.00738218	22.4228
7.3e-06	22	25622885	3017	0.1774	0.03948	ebi-a-GCST90001452	rs117545845	T	C	0.121	CD11c+ CD62L- monocyte AC	TRUE	reported	igd	0.00664785	20.1774
9.4e-06	1	56894640	3040	0.245	0.0552	ebi-a-GCST90001453	rs116249234	A	G	0.0661	CD11c+ CD62L- monocyte %monocyte	TRUE	reported	igd	0.00643836	19.6865
4.37e-06	1	17966505	3040	-0.6187	0.1345	ebi-a-GCST90001453	rs80087840	A	G	0.0105	CD11c+ CD62L- monocyte %monocyte	TRUE	reported	igd	0.00691241	21.1461
2.3e-06	1	46613239	3040	0.3846	0.08124	ebi-a-GCST90001453	rs191730825	G	A	0.0293	CD11c+ CD62L- monocyte %monocyte	TRUE	reported	igd	0.00731838	22.3972
3.52e-06	1	245721841	3040	0.207	0.04455	ebi-a-GCST90001453	rs10924239	A	G	0.0993	CD11c+ CD62L- monocyte %monocyte	TRUE	reported	igd	0.00705177	21.5754
4.68e-07	1	161500712	3040	-0.195	0.03862	ebi-a-GCST90001453	rs114693598	T	G	0.1418	CD11c+ CD62L- monocyte %monocyte	TRUE	reported	igd	0.00831657	25.4776
5.5e-06	2	47354461	3040	0.2479	0.05444	ebi-a-GCST90001453	rs114857887	A	G	0.0673	CD11c+ CD62L- monocyte %monocyte	TRUE	reported	igd	0.00677471	20.722
5.94e-06	2	220533049	3040	0.1244	0.02742	ebi-a-GCST90001453	rs10804278	T	C	0.387	CD11c+ CD62L- monocyte %monocyte	TRUE	reported	igd	0.00672515	20.5693
2.52e-06	3	172744541	3040	0.5956	0.1263	ebi-a-GCST90001453	rs74610143	T	C	0.0125	CD11c+ CD62L- monocyte %monocyte	TRUE	reported	igd	0.00726212	22.2237
7.32e-06	3	65576520	3040	0.1689	0.03761	ebi-a-GCST90001453	rs11921245	C	T	0.1456	CD11c+ CD62L- monocyte %monocyte	TRUE	reported	igd	0.00659033	20.1543
3.69e-06	4	182783833	3040	-0.2161	0.0466	ebi-a-GCST90001453	rs138567833	A	G	0.0895	CD11c+ CD62L- monocyte %monocyte	TRUE	reported	igd	0.00702429	21.4908
7.23e-06	7	153684820	3040	-0.2769	0.0616	ebi-a-GCST90001453	rs13241407	G	A	0.0482	CD11c+ CD62L- monocyte %monocyte	TRUE	reported	igd	0.00660289	20.1929
3.43e-07	7	23486970	3040	0.4544	0.08893	ebi-a-GCST90001453	rs73073066	T	C	0.0229	CD11c+ CD62L- monocyte %monocyte	TRUE	reported	igd	0.00851515	26.0912
7.18e-06	8	19326303	3040	0.1227	0.02728	ebi-a-GCST90001453	rs4922033	T	C	0.3901	CD11c+ CD62L- monocyte %monocyte	TRUE	reported	igd	0.00661068	20.2169
3.91e-06	11	112076693	3040	0.2989	0.06464	ebi-a-GCST90001453	rs1469503	T	A	0.9564	CD11c+ CD62L- monocyte %monocyte	TRUE	reported	igd	0.00698444	21.368
1.22e-06	12	42973243	3040	0.3077	0.06328	ebi-a-GCST90001453	rs57566659	C	G	0.0462	CD11c+ CD62L- monocyte %monocyte	TRUE	reported	igd	0.00771763	23.6285
2.11e-07	12	69744014	3040	0.25	0.04806	ebi-a-GCST90001453	rs1800973	A	C	0.0831	CD11c+ CD62L- monocyte %monocyte	TRUE	reported	igd	0.00882247	27.0412
2.05e-06	12	27966210	3040	-0.1298	0.02728	ebi-a-GCST90001453	rs11610005	G	C	0.4359	CD11c+ CD62L- monocyte %monocyte	TRUE	reported	igd	0.00739205	22.6243
8.25e-06	14	29918210	3040	-0.6373	0.1427	ebi-a-GCST90001453	rs117909439	T	C	0.0089	CD11c+ CD62L- monocyte %monocyte	TRUE	reported	igd	0.00651818	19.9321
3.12e-06	15	37200279	3040	0.1991	0.04263	ebi-a-GCST90001453	rs62002392	G	A	0.1118	CD11c+ CD62L- monocyte %monocyte	TRUE	reported	igd	0.00712415	21.7985
7.82e-06	16	53934556	3040	-0.1976	0.04413	ebi-a-GCST90001453	rs16952634	A	G	0.1033	CD11c+ CD62L- monocyte %monocyte	TRUE	reported	igd	0.00655206	20.0364
9.13e-07	17	45064678	3040	0.1484	0.03016	ebi-a-GCST90001453	rs4468691	G	A	0.7286	CD11c+ CD62L- monocyte %monocyte	TRUE	reported	igd	0.00790108	24.1946
5.91e-06	2	112941273	3018	0.3042	0.06703	ebi-a-GCST90001454	rs74805957	T	C	0.0396	CD62L- HLA DR++ monocyte AC	TRUE	reported	igd	0.00677808	20.5822
8.27e-06	3	1641354	3018	0.5986	0.134	ebi-a-GCST90001454	rs115431394	C	A	0.0096	CD62L- HLA DR++ monocyte AC	TRUE	reported	igd	0.00656874	19.9423
9.92e-06	3	61569753	3018	0.1401	0.03165	ebi-a-GCST90001454	rs1320172	T	C	0.2179	CD62L- HLA DR++ monocyte AC	TRUE	reported	igd	0.00645058	19.5813
8.98e-06	4	1531162	3018	-0.2927	0.06581	ebi-a-GCST90001454	rs111224423	G	C	0.0409	CD62L- HLA DR++ monocyte AC	TRUE	reported	igd	0.00651186	19.7685
8.65e-06	4	148180897	3018	-0.1209	0.02713	ebi-a-GCST90001454	rs7437802	T	C	0.6269	CD62L- HLA DR++ monocyte AC	TRUE	reported	igd	0.0065371	19.8456
9.53e-06	5	178631699	3018	0.1137	0.02564	ebi-a-GCST90001454	rs3797612	C	T	0.4606	CD62L- HLA DR++ monocyte AC	TRUE	reported	igd	0.00647359	19.6516
6.35e-06	6	54476928	3018	-0.2094	0.0463	ebi-a-GCST90001454	rs10948829	G	A	0.0911	CD62L- HLA DR++ monocyte AC	TRUE	reported	igd	0.00673191	20.4411
8.75e-06	9	113852341	3018	-0.1197	0.02688	ebi-a-GCST90001454	rs10759491	T	C	0.4032	CD62L- HLA DR++ monocyte AC	TRUE	reported	igd	0.00652779	19.8172
5.9e-06	9	112600304	3018	-0.1284	0.0283	ebi-a-GCST90001454	rs10980077	A	G	0.3118	CD62L- HLA DR++ monocyte AC	TRUE	reported	igd	0.00677463	20.5717
8.36e-06	10	124167004	3018	0.1276	0.02858	ebi-a-GCST90001454	rs10887149	A	G	0.3101	CD62L- HLA DR++ monocyte AC	TRUE	reported	igd	0.00656143	19.92
1.47e-06	11	134566275	3018	0.2396	0.04966	ebi-a-GCST90001454	rs28680389	A	G	0.0747	CD62L- HLA DR++ monocyte AC	TRUE	reported	igd	0.00765427	23.2634
6.94e-07	12	108746427	3018	0.1364	0.02743	ebi-a-GCST90001454	rs938447	C	T	0.6473	CD62L- HLA DR++ monocyte AC	TRUE	reported	igd	0.0081267	24.7109
2.86e-06	13	76034172	3018	-0.4212	0.08981	ebi-a-GCST90001454	rs148420500	A	G	0.0209	CD62L- HLA DR++ monocyte AC	TRUE	reported	igd	0.00723527	21.9806
4.53e-06	14	69321561	3018	0.1267	0.02759	ebi-a-GCST90001454	rs4899265	C	A	0.3474	CD62L- HLA DR++ monocyte AC	TRUE	reported	igd	0.00693915	21.0747
2.17e-06	14	53831558	3018	0.3934	0.08287	ebi-a-GCST90001454	rs139554006	A	G	0.0255	CD62L- HLA DR++ monocyte AC	TRUE	reported	igd	0.0074118	22.5209
6.31e-06	15	88341038	3018	0.3569	0.07891	ebi-a-GCST90001454	rs144348353	T	G	0.0295	CD62L- HLA DR++ monocyte AC	TRUE	reported	igd	0.00673249	20.4428
7.06e-06	16	50273295	3018	-0.1416	0.03148	ebi-a-GCST90001454	rs7190107	A	T	0.2169	CD62L- HLA DR++ monocyte AC	TRUE	reported	igd	0.00665941	20.2194
8.89e-06	18	3595011	3018	-0.1231	0.02767	ebi-a-GCST90001454	rs2240899	C	G	0.6678	CD62L- HLA DR++ monocyte AC	TRUE	reported	igd	0.00651538	19.7793
5.05e-07	22	25622885	3018	0.1995	0.03962	ebi-a-GCST90001454	rs117545845	T	C	0.1209	CD62L- HLA DR++ monocyte AC	TRUE	reported	igd	0.00833114	25.3378
9.4e-06	1	89120861	3041	0.4559	0.1027	ebi-a-GCST90001455	rs76234991	T	A	0.0178	CD62L- HLA DR++ monocyte %monocyte	TRUE	reported	igd	0.00643838	19.693
5.53e-06	1	165676784	3041	-0.1352	0.02971	ebi-a-GCST90001455	rs9919190	G	C	0.271	CD62L- HLA DR++ monocyte %monocyte	TRUE	reported	igd	0.0067637	20.6949
2.63e-06	2	12351867	3041	0.2764	0.05873	ebi-a-GCST90001455	rs4668750	A	G	0.0524	CD62L- HLA DR++ monocyte %monocyte	TRUE	reported	igd	0.00723083	22.1345
9.97e-06	2	145504787	3041	0.1271	0.02872	ebi-a-GCST90001455	rs6430066	C	T	0.329	CD62L- HLA DR++ monocyte %monocyte	TRUE	reported	igd	0.00639908	19.5721
5.88e-06	2	101541798	3041	-0.176	0.03878	ebi-a-GCST90001455	rs356651	T	C	0.8576	CD62L- HLA DR++ monocyte %monocyte	TRUE	reported	igd	0.00672762	20.5837
2.24e-06	3	9386094	3041	0.1248	0.02633	ebi-a-GCST90001455	rs2955643	A	G	0.4513	CD62L- HLA DR++ monocyte %monocyte	TRUE	reported	igd	0.00733355	22.4513
1.67e-06	3	188135783	3041	0.1287	0.02682	ebi-a-GCST90001455	rs12485444	A	T	0.4742	CD62L- HLA DR++ monocyte %monocyte	TRUE	reported	igd	0.00751531	23.012
1.43e-06	3	9228763	3041	-0.2473	0.0512	ebi-a-GCST90001455	rs151240896	G	A	0.0702	CD62L- HLA DR++ monocyte %monocyte	TRUE	reported	igd	0.0076133	23.3143
2.31e-06	4	83340880	3041	-0.8168	0.1726	ebi-a-GCST90001455	rs189575603	C	T	0.0059	CD62L- HLA DR++ monocyte %monocyte	TRUE	reported	igd	0.0073105	22.3802
8.15e-06	4	1531162	3041	-0.2995	0.06702	ebi-a-GCST90001455	rs111224423	G	C	0.0406	CD62L- HLA DR++ monocyte %monocyte	TRUE	reported	igd	0.00652418	19.9572
5.29e-06	7	50435617	3041	-0.1541	0.03378	ebi-a-GCST90001455	rs11766800	T	A	0.1981	CD62L- HLA DR++ monocyte %monocyte	TRUE	reported	igd	0.00679685	20.797
4.49e-06	9	85828008	3041	0.807	0.1756	ebi-a-GCST90001455	rs1969797	A	T	0.0064	CD62L- HLA DR++ monocyte %monocyte	TRUE	reported	igd	0.00689725	21.1063
6.49e-06	10	18422972	3041	-0.2955	0.06541	ebi-a-GCST90001455	rs78736203	A	G	0.0449	CD62L- HLA DR++ monocyte %monocyte	TRUE	reported	igd	0.00666661	20.3958
2.81e-06	14	31868358	3041	0.3488	0.07433	ebi-a-GCST90001455	rs35079623	C	T	0.0344	CD62L- HLA DR++ monocyte %monocyte	TRUE	reported	igd	0.00718911	22.0059
1.4e-06	19	2560423	3041	0.1523	0.03151	ebi-a-GCST90001455	rs765044	G	T	0.2292	CD62L- HLA DR++ monocyte %monocyte	TRUE	reported	igd	0.00762365	23.3463
6.66e-07	22	26322953	3041	0.1333	0.02676	ebi-a-GCST90001455	rs5761319	T	A	0.479	CD62L- HLA DR++ monocyte %monocyte	TRUE	reported	igd	0.00809361	24.7972
7.66e-06	1	229571061	3019	0.1258	0.02806	ebi-a-GCST90001456	rs506388	G	T	0.632	CD11c+ HLA DR++ monocyte AC	TRUE	reported	igd	0.00661365	20.0862
3.61e-06	1	103631826	3019	1.163	0.2505	ebi-a-GCST90001456	rs561934182	G	C	0.0035	CD11c+ HLA DR++ monocyte AC	TRUE	reported	igd	0.0070891	21.5405
5.89e-06	1	45056124	3019	-0.1271	0.02801	ebi-a-GCST90001456	rs56186608	T	C	0.3741	CD11c+ HLA DR++ monocyte AC	TRUE	reported	igd	0.00677407	20.5768
7.14e-06	1	34019363	3019	-0.198	0.04402	ebi-a-GCST90001456	rs72660177	T	C	0.1017	CD11c+ HLA DR++ monocyte AC	TRUE	reported	igd	0.00665681	20.2182
1.8e-06	1	224272792	3019	0.1466	0.03065	ebi-a-GCST90001456	rs2404849	G	T	0.7464	CD11c+ HLA DR++ monocyte AC	TRUE	reported	igd	0.00752082	22.8623
5.23e-06	1	76985141	3019	1.839	0.4029	ebi-a-GCST90001456	rs116484930	T	C	0.0012	CD11c+ HLA DR++ monocyte AC	TRUE	reported	igd	0.0068536	20.82
2.31e-06	3	188133439	3019	-0.1285	0.02714	ebi-a-GCST90001456	rs6808893	T	C	0.5711	CD11c+ HLA DR++ monocyte AC	TRUE	reported	igd	0.00737073	22.4026
2.23e-06	3	87446622	3019	-0.502	0.1059	ebi-a-GCST90001456	rs548306594	C	T	0.0187	CD11c+ HLA DR++ monocyte AC	TRUE	reported	igd	0.00738808	22.4558
3.84e-06	3	172744541	3019	0.5811	0.1256	ebi-a-GCST90001456	rs74610143	T	C	0.0124	CD11c+ HLA DR++ monocyte AC	TRUE	reported	igd	0.0070403	21.3912
1.71e-06	6	67292748	3019	-0.5072	0.1058	ebi-a-GCST90001456	rs55651060	T	G	0.0157	CD11c+ HLA DR++ monocyte AC	TRUE	reported	igd	0.00755493	22.9667
1.92e-06	6	47216562	3019	0.1631	0.03419	ebi-a-GCST90001456	rs2295270	A	G	0.19	CD11c+ HLA DR++ monocyte AC	TRUE	reported	igd	0.00748144	22.7416
1.92e-06	7	20995778	3019	-0.3754	0.07868	ebi-a-GCST90001456	rs151194174	A	G	0.0305	CD11c+ HLA DR++ monocyte AC	TRUE	reported	igd	0.00748401	22.7495
4.47e-07	10	72515785	3019	-0.1584	0.03131	ebi-a-GCST90001456	rs2587473	T	C	0.2433	CD11c+ HLA DR++ monocyte AC	TRUE	reported	igd	0.00840649	25.5774
4e-06	11	134569102	3019	0.1863	0.04033	ebi-a-GCST90001456	rs12277397	T	G	0.1179	CD11c+ HLA DR++ monocyte AC	TRUE	reported	igd	0.00701855	21.3246
7.08e-06	13	100594821	3019	-0.4377	0.09729	ebi-a-GCST90001456	rs112353331	T	C	0.0197	CD11c+ HLA DR++ monocyte AC	TRUE	reported	igd	0.00665965	20.2269
6.97e-06	13	76034172	3019	-0.4097	0.091	ebi-a-GCST90001456	rs148420500	A	G	0.0209	CD11c+ HLA DR++ monocyte AC	TRUE	reported	igd	0.00666929	20.2564
8.47e-06	17	45778747	3019	-0.3853	0.08638	ebi-a-GCST90001456	rs9894233	A	T	0.0268	CD11c+ HLA DR++ monocyte AC	TRUE	reported	igd	0.0065472	19.8831
9.13e-06	17	35215045	3019	-0.1651	0.03714	ebi-a-GCST90001456	rs76376209	T	C	0.1423	CD11c+ HLA DR++ monocyte AC	TRUE	reported	igd	0.006503	19.748
2.68e-06	22	25622885	3019	0.189	0.04018	ebi-a-GCST90001456	rs117545845	T	C	0.1211	CD11c+ HLA DR++ monocyte AC	TRUE	reported	igd	0.00727561	22.1114
4.46e-06	1	56892198	3042	0.2544	0.05533	ebi-a-GCST90001457	rs77361483	T	C	0.0661	CD11c+ HLA DR++ monocyte %monocyte	TRUE	reported	igd	0.00690154	21.1265
4.75e-06	1	46613239	3042	0.3732	0.08142	ebi-a-GCST90001457	rs191730825	G	A	0.0293	CD11c+ HLA DR++ monocyte %monocyte	TRUE	reported	igd	0.00685919	20.9959
8.47e-09	3	188133439	3042	-0.1582	0.02739	ebi-a-GCST90001457	rs6808893	T	C	0.5717	CD11c+ HLA DR++ monocyte %monocyte	TRUE	reported	igd	0.0108476	33.3383
1.26e-07	3	172744541	3042	0.6697	0.1264	ebi-a-GCST90001457	rs74610143	T	C	0.0125	CD11c+ HLA DR++ monocyte %monocyte	TRUE	reported	igd	0.00914362	28.0531
8.76e-06	4	141946812	3042	3.194	0.7173	ebi-a-GCST90001457	rs76838015	A	G	0.0003	CD11c+ HLA DR++ monocyte %monocyte	TRUE	reported	igd	0.00647571	19.8145
3.82e-07	4	182768743	3042	-0.2309	0.04538	ebi-a-GCST90001457	rs35237330	A	G	0.0971	CD11c+ HLA DR++ monocyte %monocyte	TRUE	reported	igd	0.00843877	25.8722
5.39e-06	7	24465888	3042	0.1238	0.02716	ebi-a-GCST90001457	rs6942832	T	A	0.4196	CD11c+ HLA DR++ monocyte %monocyte	TRUE	reported	igd	0.0067837	20.7633
3.79e-06	7	23629053	3042	0.4043	0.0873	ebi-a-GCST90001457	rs78175301	G	A	0.0251	CD11c+ HLA DR++ monocyte %monocyte	TRUE	reported	igd	0.00700114	21.4335
2.32e-06	8	117400280	3042	-0.1459	0.03084	ebi-a-GCST90001457	rs11785252	A	C	0.7429	CD11c+ HLA DR++ monocyte %monocyte	TRUE	reported	igd	0.00730364	22.3664
8.47e-06	10	72515785	3042	-0.1412	0.03166	ebi-a-GCST90001457	rs2587473	T	C	0.2431	CD11c+ HLA DR++ monocyte %monocyte	TRUE	reported	igd	0.00649618	19.8775
2.8e-06	11	112076693	3042	0.304	0.06476	ebi-a-GCST90001457	rs1469503	T	A	0.9564	CD11c+ HLA DR++ monocyte %monocyte	TRUE	reported	igd	0.00719183	22.0215
6.47e-06	11	80035628	3042	0.6992	0.1547	ebi-a-GCST90001457	rs117853201	A	G	0.0074	CD11c+ HLA DR++ monocyte %monocyte	TRUE	reported	igd	0.00667047	20.4144
3.21e-06	11	115387449	3042	-0.3015	0.06462	ebi-a-GCST90001457	rs7101558	G	A	0.044	CD11c+ HLA DR++ monocyte %monocyte	TRUE	reported	igd	0.00710534	21.7548
3.95e-06	14	31160823	3042	-0.447	0.0967	ebi-a-GCST90001457	rs76968110	A	G	0.0189	CD11c+ HLA DR++ monocyte %monocyte	TRUE	reported	igd	0.0069753	21.3539
3.59e-06	17	45202758	3042	-0.1267	0.02729	ebi-a-GCST90001457	rs9897015	A	G	0.3922	CD11c+ HLA DR++ monocyte %monocyte	TRUE	reported	igd	0.00703591	21.5407
1.75e-06	17	35215045	3042	-0.1798	0.03753	ebi-a-GCST90001457	rs76376209	T	C	0.1418	CD11c+ HLA DR++ monocyte %monocyte	TRUE	reported	igd	0.00748856	22.937
7.41e-06	20	5465449	3042	0.1304	0.02905	ebi-a-GCST90001457	rs6038180	C	T	0.2936	CD11c+ HLA DR++ monocyte %monocyte	TRUE	reported	igd	0.00658016	20.1362
7.46e-06	20	45975692	3042	-0.4681	0.1043	ebi-a-GCST90001457	rs143643742	G	A	0.0168	CD11c+ HLA DR++ monocyte %monocyte	TRUE	reported	igd	0.00657784	20.129
2.15e-06	1	73622958	3387	0.8749	0.1843	ebi-a-GCST90001458	rs141320646	A	G	0.005	Myeloid DC AC	TRUE	reported	igd	0.00660954	22.5221
2.75e-12	1	161410253	3387	-0.2265	0.03229	ebi-a-GCST90001458	rs115805162	T	C	0.2083	Myeloid DC AC	TRUE	reported	igd	0.0143193	49.1749
2.29e-112	1	161526397	3387	0.6546	0.02797	ebi-a-GCST90001458	rs71632979	G	A	0.2449	Myeloid DC AC	TRUE	reported	igd	0.139204	547.407
3.69e-07	1	161035780	3387	0.319	0.06262	ebi-a-GCST90001458	rs147678401	A	G	0.0437	Myeloid DC AC	TRUE	reported	igd	0.0076037	25.9357
5.43e-09	1	160798209	3387	0.1529	0.02614	ebi-a-GCST90001458	rs569911	C	T	0.4349	Myeloid DC AC	TRUE	reported	igd	0.0100005	34.1938
1.25e-06	2	40026310	3387	0.7935	0.1634	ebi-a-GCST90001458	rs142472859	C	T	0.0061	Myeloid DC AC	TRUE	reported	igd	0.00691451	23.5686
3.18e-06	2	112435483	3387	-0.2007	0.04301	ebi-a-GCST90001458	rs17017403	C	T	0.0977	Myeloid DC AC	TRUE	reported	igd	0.00638789	21.762
2.27e-06	2	40472950	3387	0.5531	0.1168	ebi-a-GCST90001458	rs72794768	A	C	0.012	Myeloid DC AC	TRUE	reported	igd	0.00657719	22.4112
6.54e-06	3	1981195	3387	-0.5608	0.1242	ebi-a-GCST90001458	rs115389169	T	C	0.0118	Myeloid DC AC	TRUE	reported	igd	0.00598344	20.3759
7.97e-06	3	145530567	3387	-0.1157	0.02587	ebi-a-GCST90001458	rs4681269	G	A	0.4244	Myeloid DC AC	TRUE	reported	igd	0.00587086	19.9902
6.98e-06	4	106927356	3387	-0.4793	0.1065	ebi-a-GCST90001458	rs17036497	T	C	0.0136	Myeloid DC AC	TRUE	reported	igd	0.00594444	20.2423
5.91e-06	5	112543958	3387	0.574	0.1265	ebi-a-GCST90001458	rs79275634	A	G	0.0106	Myeloid DC AC	TRUE	reported	igd	0.00604221	20.5772
6.25e-06	7	4372544	3387	-0.8214	0.1815	ebi-a-GCST90001458	rs76168011	G	C	0.0049	Myeloid DC AC	TRUE	reported	igd	0.00601067	20.4691
1.81e-06	8	38806068	3387	0.1205	0.0252	ebi-a-GCST90001458	rs62504404	A	G	0.4846	Myeloid DC AC	TRUE	reported	igd	0.00670557	22.8516
2.61e-06	8	73348626	3387	0.1297	0.02755	ebi-a-GCST90001458	rs16938204	T	C	0.2938	Myeloid DC AC	TRUE	reported	igd	0.00650113	22.1503
5.29e-06	9	21870164	3387	-1.325	0.2906	ebi-a-GCST90001458	rs138949944	T	C	0.0018	Myeloid DC AC	TRUE	reported	igd	0.00610053	20.7771
8.21e-06	9	88374754	3387	-0.1438	0.03219	ebi-a-GCST90001458	rs10746769	C	T	0.8078	Myeloid DC AC	TRUE	reported	igd	0.00585746	19.9443
7.76e-06	10	30413417	3387	-0.1158	0.02585	ebi-a-GCST90001458	rs10763776	A	T	0.428	Myeloid DC AC	TRUE	reported	igd	0.00589	20.0558
9.55e-06	11	34866130	3387	0.3915	0.08829	ebi-a-GCST90001458	rs17711429	G	A	0.0214	Myeloid DC AC	TRUE	reported	igd	0.0057718	19.651
7.34e-06	13	32875763	3387	-0.1238	0.02757	ebi-a-GCST90001458	rs206131	T	C	0.3106	Myeloid DC AC	TRUE	reported	igd	0.005918	20.1517
9.85e-06	19	4079922	3387	0.1978	0.04469	ebi-a-GCST90001458	rs1664690	T	A	0.9117	Myeloid DC AC	TRUE	reported	igd	0.00575058	19.5783
7.94e-06	19	45337918	3387	-1.922	0.4296	ebi-a-GCST90001458	rs147711004	A	G	0.0009	Myeloid DC AC	TRUE	reported	igd	0.00587495	20.0042
3.17e-06	20	22780354	3387	-0.1264	0.02708	ebi-a-GCST90001458	rs6048352	G	A	0.6811	Myeloid DC AC	TRUE	reported	igd	0.00639141	21.7741
3.64e-06	20	2470273	3387	0.9423	0.2032	ebi-a-GCST90001458	rs147431504	G	C	0.0038	Myeloid DC AC	TRUE	reported	igd	0.00630909	21.4919
5.78e-07	1	160972255	3410	0.6438	0.1286	ebi-a-GCST90001459	rs143140559	T	C	0.0094	Myeloid DC %DC	TRUE	reported	igd	0.00729601	25.0475
9.22e-07	1	161937774	3410	0.2526	0.05138	ebi-a-GCST90001459	rs71639910	A	G	0.0688	Myeloid DC %DC	TRUE	reported	igd	0.00703812	24.1559
8.46e-99	1	161526397	3410	0.6258	0.0287	ebi-a-GCST90001459	rs71632979	G	A	0.2447	Myeloid DC %DC	TRUE	reported	igd	0.122367	475.174
7.62e-11	1	161561151	3410	-0.2585	0.0396	ebi-a-GCST90001459	rs74341264	A	G	0.1218	Myeloid DC %DC	TRUE	reported	igd	0.0123419	42.5869
3.48e-06	2	65193712	3410	-0.2154	0.04634	ebi-a-GCST90001459	rs66730637	T	C	0.0839	Myeloid DC %DC	TRUE	reported	igd	0.00629625	21.5936
8.07e-06	2	40026310	3410	0.7369	0.1648	ebi-a-GCST90001459	rs142472859	C	T	0.006	Myeloid DC %DC	TRUE	reported	igd	0.0058292	19.9824
2.15e-06	2	111876763	3410	-0.1227	0.02584	ebi-a-GCST90001459	rs7577824	A	G	0.4757	Myeloid DC %DC	TRUE	reported	igd	0.00656882	22.5346
5.9e-06	2	211051993	3410	-0.2542	0.05602	ebi-a-GCST90001459	rs141267173	T	C	0.0531	Myeloid DC %DC	TRUE	reported	igd	0.006002	20.5783
5e-06	3	384169	3410	-0.1682	0.03678	ebi-a-GCST90001459	rs11715127	C	G	0.1276	Myeloid DC %DC	TRUE	reported	igd	0.00609563	20.9013
7.27e-07	3	151963160	3410	0.2972	0.05987	ebi-a-GCST90001459	rs62272723	T	G	0.0501	Myeloid DC %DC	TRUE	reported	igd	0.0071746	24.6277
2.93e-06	6	36323614	3410	0.3577	0.07639	ebi-a-GCST90001459	rs114586806	T	C	0.0292	Myeloid DC %DC	TRUE	reported	igd	0.00638891	21.9134
9.16e-06	6	22056131	3410	0.1185	0.02668	ebi-a-GCST90001459	rs196051	G	A	0.3971	Myeloid DC %DC	TRUE	reported	igd	0.00575182	19.7156
2.44e-06	7	14195723	3410	-0.6159	0.1305	ebi-a-GCST90001459	rs78726632	C	G	0.0097	Myeloid DC %DC	TRUE	reported	igd	0.00648959	22.261
9.42e-08	7	50307710	3410	0.1584	0.02961	ebi-a-GCST90001459	rs876036	C	T	0.2645	Myeloid DC %DC	TRUE	reported	igd	0.00832242	28.6008
2.39e-06	8	17810983	3410	-0.3324	0.07035	ebi-a-GCST90001459	rs4921823	T	C	0.0362	Myeloid DC %DC	TRUE	reported	igd	0.00650437	22.312
9.67e-07	8	130647985	3410	-0.1378	0.02808	ebi-a-GCST90001459	rs34547718	G	T	0.2875	Myeloid DC %DC	TRUE	reported	igd	0.00701283	24.0685
5.09e-06	8	71747316	3410	1.198	0.2622	ebi-a-GCST90001459	rs17767335	C	T	0.0023	Myeloid DC %DC	TRUE	reported	igd	0.00608476	20.8638
8.53e-06	9	135295345	3410	-0.2037	0.04568	ebi-a-GCST90001459	rs1571857	T	C	0.0855	Myeloid DC %DC	TRUE	reported	igd	0.00579763	19.8735
4.4e-06	9	31374800	3410	-0.3648	0.07932	ebi-a-GCST90001459	rs145330472	A	G	0.0265	Myeloid DC %DC	TRUE	reported	igd	0.00616459	21.1392
4.35e-06	9	110467582	3410	0.1193	0.02592	ebi-a-GCST90001459	rs1330145	G	T	0.5802	Myeloid DC %DC	TRUE	reported	igd	0.006174	21.1717
1.03e-06	10	122700529	3410	0.1266	0.02587	ebi-a-GCST90001459	rs4752481	T	G	0.4535	Myeloid DC %DC	TRUE	reported	igd	0.00697398	23.9342
5.31e-06	12	108726677	3410	-0.1364	0.02991	ebi-a-GCST90001459	rs10735429	G	A	0.7411	Myeloid DC %DC	TRUE	reported	igd	0.00606179	20.7846
6.22e-06	13	44765322	3410	0.2116	0.04675	ebi-a-GCST90001459	rs73180904	T	C	0.0842	Myeloid DC %DC	TRUE	reported	igd	0.0059719	20.4745
5.63e-06	16	111247	3410	-0.223	0.04904	ebi-a-GCST90001459	rs79691782	T	C	0.0783	Myeloid DC %DC	TRUE	reported	igd	0.00602738	20.6659
7.71e-06	17	12078483	3410	0.5111	0.1141	ebi-a-GCST90001459	rs79631949	T	C	0.0136	Myeloid DC %DC	TRUE	reported	igd	0.00584976	20.0533
6.58e-06	19	58148090	3410	-0.2695	0.05971	ebi-a-GCST90001459	rs73064521	T	A	0.0466	Myeloid DC %DC	TRUE	reported	igd	0.00593857	20.3596
4.44e-06	20	15407093	3410	-0.5066	0.1102	ebi-a-GCST90001459	rs6079813	A	G	0.0136	Myeloid DC %DC	TRUE	reported	igd	0.00615927	21.1209
3.35e-06	22	27665142	3410	-0.1675	0.03597	ebi-a-GCST90001459	rs12628370	T	C	0.1474	Myeloid DC %DC	TRUE	reported	igd	0.0063189	21.6717
8.41e-06	2	1970675	3374	-0.1841	0.04126	ebi-a-GCST90001460	rs6751072	T	C	0.0957	Plasmacytoid DC AC	TRUE	reported	igd	0.00586609	19.8972
1.24e-06	2	111927379	3374	0.1169	0.02406	ebi-a-GCST90001460	rs6708784	G	A	0.4784	Plasmacytoid DC AC	TRUE	reported	igd	0.00694808	23.5928
5.57e-07	2	85696551	3374	0.1321	0.02633	ebi-a-GCST90001460	rs12616455	A	G	0.7121	Plasmacytoid DC AC	TRUE	reported	igd	0.0074051	25.1563
6.51e-06	2	221584311	3374	-0.6432	0.1424	ebi-a-GCST90001460	rs7560153	G	T	0.0071	Plasmacytoid DC AC	TRUE	reported	igd	0.00601048	20.3899
1.59e-06	2	178694935	3374	-0.7983	0.166	ebi-a-GCST90001460	rs115638174	T	C	0.0052	Plasmacytoid DC AC	TRUE	reported	igd	0.00680776	23.1131
2.12e-13	2	136580287	3374	0.1937	0.02628	ebi-a-GCST90001460	rs2164210	C	T	0.3244	Plasmacytoid DC AC	TRUE	reported	igd	0.0158462	54.2939
6.78e-06	3	19131454	3374	-1.742	0.3865	ebi-a-GCST90001460	rs192992420	T	C	0.0012	Plasmacytoid DC AC	TRUE	reported	igd	0.00598474	20.302
1.79e-06	3	104696995	3374	0.2251	0.04706	ebi-a-GCST90001460	rs77908862	C	T	0.071	Plasmacytoid DC AC	TRUE	reported	igd	0.00673546	22.866
1.05e-06	5	176855627	3374	0.1163	0.02379	ebi-a-GCST90001460	rs2545798	A	T	0.4813	Plasmacytoid DC AC	TRUE	reported	igd	0.00703332	23.8843
1.25e-07	5	36514924	3374	0.5481	0.1034	ebi-a-GCST90001460	rs62354582	T	C	0.0133	Plasmacytoid DC AC	TRUE	reported	igd	0.00825908	28.0815
4.17e-06	6	67895544	3374	-1.824	0.3956	ebi-a-GCST90001460	rs144152085	G	C	0.0009	Plasmacytoid DC AC	TRUE	reported	igd	0.0062613	21.2461
5.69e-06	7	21574985	3374	-0.2167	0.04768	ebi-a-GCST90001460	rs73064418	C	T	0.0702	Plasmacytoid DC AC	TRUE	reported	igd	0.00608485	20.6437
4.42e-06	7	11535712	3374	-0.3111	0.06766	ebi-a-GCST90001460	rs186765793	T	C	0.0325	Plasmacytoid DC AC	TRUE	reported	igd	0.00622699	21.129
9.51e-13	7	50308811	3374	-0.1971	0.02752	ebi-a-GCST90001460	rs876039	C	G	0.2619	Plasmacytoid DC AC	TRUE	reported	igd	0.0149754	51.2648
1.32e-06	8	34472241	3374	2.012	0.4152	ebi-a-GCST90001460	rs117039412	A	T	0.0007	Plasmacytoid DC AC	TRUE	reported	igd	0.00691169	23.4684
3.14e-06	8	131805603	3374	0.1139	0.02439	ebi-a-GCST90001460	rs11776881	C	A	0.4092	Plasmacytoid DC AC	TRUE	reported	igd	0.00642215	21.7955
2.82e-06	10	99691593	3374	-0.1453	0.03097	ebi-a-GCST90001460	rs2862050	T	C	0.818	Plasmacytoid DC AC	TRUE	reported	igd	0.00648156	21.9984
8.93e-06	10	95364033	3374	-0.4462	0.1003	ebi-a-GCST90001460	rs17108993	G	C	0.0141	Plasmacytoid DC AC	TRUE	reported	igd	0.00583139	19.7788
3.81e-06	11	80180769	3374	1.044	0.2255	ebi-a-GCST90001460	rs55901425	C	T	0.0028	Plasmacytoid DC AC	TRUE	reported	igd	0.00631266	21.4215
5.87e-06	12	101344076	3374	1.338	0.2948	ebi-a-GCST90001460	rs117839924	C	T	0.0015	Plasmacytoid DC AC	TRUE	reported	igd	0.00606832	20.5873
5.74e-06	12	53745426	3374	0.3807	0.0838	ebi-a-GCST90001460	rs117112573	C	G	0.0202	Plasmacytoid DC AC	TRUE	reported	igd	0.00607973	20.6262
2.54e-06	13	101828654	3374	0.4301	0.09125	ebi-a-GCST90001460	rs17582557	C	T	0.0169	Plasmacytoid DC AC	TRUE	reported	igd	0.00654151	22.2032
7.32e-06	14	100464091	3374	-0.2103	0.04684	ebi-a-GCST90001460	rs76924856	G	T	0.0637	Plasmacytoid DC AC	TRUE	reported	igd	0.00593899	20.1459
1.42e-06	14	62358847	3374	0.1614	0.03341	ebi-a-GCST90001460	rs217667	T	C	0.1457	Plasmacytoid DC AC	TRUE	reported	igd	0.00686935	23.3237
5.55e-06	15	43005653	3374	0.3131	0.06882	ebi-a-GCST90001460	rs138423727	C	T	0.0313	Plasmacytoid DC AC	TRUE	reported	igd	0.00609727	20.6861
5.85e-06	16	3995624	3374	-0.7037	0.155	ebi-a-GCST90001460	rs142129101	C	A	0.0056	Plasmacytoid DC AC	TRUE	reported	igd	0.00607186	20.5994
6.69e-06	16	83921634	3374	0.3127	0.06932	ebi-a-GCST90001460	rs147983983	G	T	0.0319	Plasmacytoid DC AC	TRUE	reported	igd	0.0059949	20.3367
8.07e-06	17	70427321	3374	0.152	0.034	ebi-a-GCST90001460	rs16977238	A	G	0.1432	Plasmacytoid DC AC	TRUE	reported	igd	0.0058887	19.9743
2.81e-07	17	10991039	3374	-1.205	0.2342	ebi-a-GCST90001460	rs16944211	T	C	0.0027	Plasmacytoid DC AC	TRUE	reported	igd	0.00778504	26.4571
7.07e-06	17	35059123	3374	-1.178	0.2619	ebi-a-GCST90001460	rs117990934	C	G	0.0019	Plasmacytoid DC AC	TRUE	reported	igd	0.00596044	20.2191
2.73e-06	18	51412543	3374	0.1138	0.02422	ebi-a-GCST90001460	rs10853636	G	A	0.4413	Plasmacytoid DC AC	TRUE	reported	igd	0.00650068	22.0637
1.28e-07	1	160940671	3374	0.6722	0.127	ebi-a-GCST90001461	rs191217950	A	G	0.0096	DC AC	TRUE	reported	igd	0.00823481	27.9983
3.09e-06	1	160145298	3374	0.1199	0.02567	ebi-a-GCST90001461	rs911228	A	G	0.5697	DC AC	TRUE	reported	igd	0.00642455	21.8036
1.2e-89	1	161515326	3374	0.5889	0.02846	ebi-a-GCST90001461	rs55971447	T	C	0.2358	DC AC	TRUE	reported	igd	0.112611	427.913
9.74e-10	1	161058351	3374	0.3483	0.05681	ebi-a-GCST90001461	rs75072970	C	T	0.0532	DC AC	TRUE	reported	igd	0.0110179	37.5664
8e-06	1	120123990	3374	0.1591	0.03557	ebi-a-GCST90001461	rs12144062	T	C	0.1464	DC AC	TRUE	reported	igd	0.00589468	19.9947
5.88e-06	1	162920561	3374	0.1983	0.04369	ebi-a-GCST90001461	rs17438107	T	A	0.0917	DC AC	TRUE	reported	igd	0.00606866	20.5885
5.77e-06	2	136557319	3374	0.1262	0.02779	ebi-a-GCST90001461	rs2322660	T	C	0.3254	DC AC	TRUE	reported	igd	0.00607505	20.6103
4.68e-06	2	112435483	3374	-0.195	0.04252	ebi-a-GCST90001461	rs17017403	C	T	0.098	DC AC	TRUE	reported	igd	0.00619497	21.0196
4.08e-06	2	47496463	3374	0.1158	0.0251	ebi-a-GCST90001461	rs7355664	C	G	0.4502	DC AC	TRUE	reported	igd	0.00626893	21.2722
5.74e-06	3	31185662	3374	0.1846	0.04063	ebi-a-GCST90001461	rs6782857	A	G	0.1101	DC AC	TRUE	reported	igd	0.00608101	20.6306
3.84e-06	3	41531792	3374	-0.3782	0.08174	ebi-a-GCST90001461	rs115751481	A	T	0.0258	DC AC	TRUE	reported	igd	0.00630495	21.3952
3.75e-06	5	30878060	3374	0.3124	0.06744	ebi-a-GCST90001461	rs11748731	T	C	0.0362	DC AC	TRUE	reported	igd	0.00631958	21.4452
1.98e-06	5	112543958	3374	0.5945	0.1248	ebi-a-GCST90001461	rs79275634	A	G	0.0107	DC AC	TRUE	reported	igd	0.00668064	22.6786
4.61e-06	6	3870889	3374	0.1328	0.02893	ebi-a-GCST90001461	rs2490034	A	G	0.7432	DC AC	TRUE	reported	igd	0.00620655	21.0592
9.74e-06	7	4372544	3374	-0.7956	0.1796	ebi-a-GCST90001461	rs76168011	G	C	0.0049	DC AC	TRUE	reported	igd	0.00578247	19.6119
5.95e-06	7	46017435	3374	-0.3287	0.07248	ebi-a-GCST90001461	rs35802809	T	G	0.0313	DC AC	TRUE	reported	igd	0.00605869	20.5544
2.45e-06	8	73320315	3374	0.1282	0.02716	ebi-a-GCST90001461	rs28854187	A	G	0.2964	DC AC	TRUE	reported	igd	0.00656014	22.2669
5.48e-07	8	38806068	3374	0.125	0.02491	ebi-a-GCST90001461	rs62504404	A	G	0.4843	DC AC	TRUE	reported	igd	0.00740795	25.1661
4.4e-06	9	88411604	3374	0.1545	0.0336	ebi-a-GCST90001461	rs138192280	T	C	0.1679	DC AC	TRUE	reported	igd	0.00622759	21.131
1.89e-06	12	133840072	3374	-0.1534	0.03214	ebi-a-GCST90001461	rs142917473	C	G	0.3072	DC AC	TRUE	reported	igd	0.00670643	22.7668
9.58e-06	13	32877696	3374	-0.1209	0.02728	ebi-a-GCST90001461	rs9590896	A	G	0.3103	DC AC	TRUE	reported	igd	0.00578759	19.6294
3.43e-06	17	35251042	3374	-0.252	0.05419	ebi-a-GCST90001461	rs115102594	G	C	0.0603	DC AC	TRUE	reported	igd	0.00636859	21.6125
2.78e-06	20	2470273	3374	0.9392	0.2001	ebi-a-GCST90001461	rs147431504	G	C	0.0039	DC AC	TRUE	reported	igd	0.0064871	22.0173
1.18e-20	1	161561151	3387	-0.3652	0.03894	ebi-a-GCST90001462	rs74341264	A	G	0.1219	CD62L- DC AC	TRUE	reported	igd	0.0253116	87.9049
8.28e-09	1	160972255	3387	0.7418	0.1284	ebi-a-GCST90001462	rs143140559	T	C	0.0094	CD62L- DC AC	TRUE	reported	igd	0.0097582	33.357
1.4e-150	1	161526397	3387	0.7524	0.02735	ebi-a-GCST90001462	rs71632979	G	A	0.2449	CD62L- DC AC	TRUE	reported	igd	0.182635	756.356
1.83e-07	1	161035780	3387	0.3283	0.06281	ebi-a-GCST90001462	rs147678401	A	G	0.0437	CD62L- DC AC	TRUE	reported	igd	0.00800166	27.3041
2.05e-12	1	161937774	3387	0.3586	0.05081	ebi-a-GCST90001462	rs71639910	A	G	0.0686	CD62L- DC AC	TRUE	reported	igd	0.0144933	49.7812
3.38e-06	1	162920561	3387	0.2057	0.04421	ebi-a-GCST90001462	rs17438107	T	A	0.0921	CD62L- DC AC	TRUE	reported	igd	0.00635105	21.6357
3.39e-06	2	155187137	3387	-1.139	0.2448	ebi-a-GCST90001462	rs75055130	C	G	0.0024	CD62L- DC AC	TRUE	reported	igd	0.006351	21.6356
8.68e-06	3	163257483	3387	0.1447	0.03248	ebi-a-GCST90001462	rs9855547	G	T	0.8091	CD62L- DC AC	TRUE	reported	igd	0.00582576	19.8357
2.24e-06	4	90807488	3387	-4.152	0.8762	ebi-a-GCST90001462	rs35740507	C	T	0.0001	CD62L- DC AC	TRUE	reported	igd	0.00658602	22.4415
5.12e-06	8	141396189	3387	-1.176	0.2575	ebi-a-GCST90001462	rs139894456	A	C	0.0025	CD62L- DC AC	TRUE	reported	igd	0.00612038	20.8451
9.91e-06	9	1642516	3387	0.2383	0.05385	ebi-a-GCST90001462	rs771894	A	G	0.0602	CD62L- DC AC	TRUE	reported	igd	0.00574854	19.5713
1.09e-06	11	19877912	3387	0.2767	0.05667	ebi-a-GCST90001462	rs116910026	T	C	0.0512	CD62L- DC AC	TRUE	reported	igd	0.00698957	23.8262
1.94e-06	11	5480718	3387	-0.36	0.0755	ebi-a-GCST90001462	rs149812305	C	T	0.0272	CD62L- DC AC	TRUE	reported	igd	0.00666792	22.7224
1.87e-06	12	127036033	3387	0.1337	0.02799	ebi-a-GCST90001462	rs73231298	A	G	0.287	CD62L- DC AC	TRUE	reported	igd	0.00669154	22.8034
3.04e-06	15	81119490	3387	0.128	0.02738	ebi-a-GCST90001462	rs35519924	A	G	0.3276	CD62L- DC AC	TRUE	reported	igd	0.00641128	21.8422
6.98e-06	15	57324322	3387	-2.086	0.4634	ebi-a-GCST90001462	rs151030554	A	C	0.0009	CD62L- DC AC	TRUE	reported	igd	0.00594718	20.2516
9.94e-06	16	74973365	3387	0.3107	0.07021	ebi-a-GCST90001462	rs139058442	A	G	0.0353	CD62L- DC AC	TRUE	reported	igd	0.00574865	19.5717
7.7e-06	18	10175131	3387	-0.2246	0.05013	ebi-a-GCST90001462	rs112701148	T	G	0.0697	CD62L- DC AC	TRUE	reported	igd	0.00589173	20.0617
7.55e-06	20	22780354	3387	-0.1219	0.02717	ebi-a-GCST90001462	rs6048352	G	A	0.6811	CD62L- DC AC	TRUE	reported	igd	0.00590799	20.1174
2.34e-06	1	105108278	3410	-0.1257	0.02658	ebi-a-GCST90001463	rs1515318	A	G	0.435	CD62L- DC %DC	TRUE	reported	igd	0.00651579	22.3515
5.15e-07	1	160972255	3410	0.6557	0.1304	ebi-a-GCST90001463	rs143140559	T	C	0.0094	CD62L- DC %DC	TRUE	reported	igd	0.00736025	25.2697
1.43e-21	1	161561151	3410	-0.3829	0.03987	ebi-a-GCST90001463	rs74341264	A	G	0.1218	CD62L- DC %DC	TRUE	reported	igd	0.026335	92.1772
3.97e-08	1	160353789	3410	0.4142	0.07525	ebi-a-GCST90001463	rs143032729	G	A	0.0326	CD62L- DC %DC	TRUE	reported	igd	0.00880666	30.2798
2.54e-08	1	115108914	3410	-0.2072	0.03711	ebi-a-GCST90001463	rs6537835	A	G	0.8488	CD62L- DC %DC	TRUE	reported	igd	0.00905922	31.1561
5.64e-06	1	62527805	3410	0.2373	0.05218	ebi-a-GCST90001463	rs79979402	G	A	0.0679	CD62L- DC %DC	TRUE	reported	igd	0.00602847	20.6696
3.25e-06	1	77072414	3410	-0.137	0.02939	ebi-a-GCST90001463	rs341029	A	G	0.7375	CD62L- DC %DC	TRUE	reported	igd	0.00633183	21.7164
2.11e-144	1	161520931	3410	0.7548	0.02809	ebi-a-GCST90001463	rs56199187	T	C	0.2441	CD62L- DC %DC	TRUE	reported	igd	0.174741	721.615
6.81e-06	3	155938532	3410	-0.3312	0.07348	ebi-a-GCST90001463	rs4680245	A	G	0.0334	CD62L- DC %DC	TRUE	reported	igd	0.00592254	20.3043
5.73e-06	3	67260176	3410	-0.855	0.1882	ebi-a-GCST90001463	rs112985320	T	C	0.0059	CD62L- DC %DC	TRUE	reported	igd	0.00601614	20.6271
3.32e-07	4	43118540	3410	0.1381	0.027	ebi-a-GCST90001463	rs62300075	C	A	0.3707	CD62L- DC %DC	TRUE	reported	igd	0.00761353	26.146
2.68e-06	5	179543345	3410	-0.9935	0.2113	ebi-a-GCST90001463	rs116473196	T	C	0.0031	CD62L- DC %DC	TRUE	reported	igd	0.00644134	22.0944
3.5e-06	6	81660130	3410	1.355	0.2917	ebi-a-GCST90001463	rs75220521	G	T	0.0023	CD62L- DC %DC	TRUE	reported	igd	0.00628799	21.5651
7.6e-06	6	8259337	3410	-1.697	0.3784	ebi-a-GCST90001463	rs11754319	T	G	0.0012	CD62L- DC %DC	TRUE	reported	igd	0.00586345	20.1005
7.06e-06	6	148373443	3410	-1.039	0.231	ebi-a-GCST90001463	rs78548019	T	C	0.0031	CD62L- DC %DC	TRUE	reported	igd	0.00589772	20.2187
4.41e-06	9	1621830	3410	0.2232	0.04854	ebi-a-GCST90001463	rs702185	G	A	0.0783	CD62L- DC %DC	TRUE	reported	igd	0.0061624	21.1317
8.35e-06	11	19889219	3410	0.2575	0.05769	ebi-a-GCST90001463	rs138315340	T	A	0.0516	CD62L- DC %DC	TRUE	reported	igd	0.00580857	19.9113
7.61e-06	11	6479487	3410	0.4062	0.09061	ebi-a-GCST90001463	rs41275192	C	T	0.021	CD62L- DC %DC	TRUE	reported	igd	0.00585897	20.085
2.88e-06	11	5480718	3410	-0.3592	0.07663	ebi-a-GCST90001463	rs149812305	C	T	0.0271	CD62L- DC %DC	TRUE	reported	igd	0.00640223	21.9594
6.4e-06	14	73286458	3410	0.1217	0.02693	ebi-a-GCST90001463	rs2332920	G	A	0.3752	CD62L- DC %DC	TRUE	reported	igd	0.00595334	20.4105
4.35e-06	15	68361528	3410	0.1266	0.02752	ebi-a-GCST90001463	rs7163051	A	G	0.3702	CD62L- DC %DC	TRUE	reported	igd	0.00616779	21.1503
3.95e-06	16	65149970	3410	-1.426	0.3084	ebi-a-GCST90001463	rs148188224	G	C	0.0019	CD62L- DC %DC	TRUE	reported	igd	0.00623077	21.3676
3.13e-06	16	11907102	3410	0.1625	0.0348	ebi-a-GCST90001463	rs2024391	T	C	0.1736	CD62L- DC %DC	TRUE	reported	igd	0.00635369	21.7918
8.77e-06	22	48474288	3410	-0.1368	0.03073	ebi-a-GCST90001463	rs5767014	C	T	0.7776	CD62L- DC %DC	TRUE	reported	igd	0.00577798	19.8058
2.92e-06	1	162752670	3387	0.2153	0.04595	ebi-a-GCST90001464	rs72711599	A	G	0.0884	CD86+ myeloid DC AC	TRUE	reported	igd	0.00644015	21.9412
2.45e-06	1	120115384	3387	0.1639	0.03471	ebi-a-GCST90001464	rs12134798	T	C	0.1673	CD86+ myeloid DC AC	TRUE	reported	igd	0.00654009	22.2839
1.3e-06	1	161035780	3387	0.3116	0.06427	ebi-a-GCST90001464	rs147678401	A	G	0.0437	CD86+ myeloid DC AC	TRUE	reported	igd	0.00689223	23.4921
2.28e-06	1	163958750	3387	-0.5561	0.1174	ebi-a-GCST90001464	rs139939515	T	C	0.0124	CD86+ myeloid DC AC	TRUE	reported	igd	0.00658092	22.424
2.25e-12	1	161937774	3387	0.3667	0.05205	ebi-a-GCST90001464	rs71639910	A	G	0.0686	CD86+ myeloid DC AC	TRUE	reported	igd	0.0144427	49.6048
2.09e-06	1	157964856	3387	0.1405	0.02956	ebi-a-GCST90001464	rs6656063	T	C	0.2499	CD86+ myeloid DC AC	TRUE	reported	igd	0.00662585	22.5781
9.71e-166	1	161526397	3387	0.8088	0.02785	ebi-a-GCST90001464	rs71632979	G	A	0.2449	CD86+ myeloid DC AC	TRUE	reported	igd	0.199366	842.899
2.51e-06	1	163485197	3387	-0.6058	0.1285	ebi-a-GCST90001464	rs113995133	A	G	0.0103	CD86+ myeloid DC AC	TRUE	reported	igd	0.00651923	22.2124
6.16e-06	1	181020181	3387	-0.3862	0.08529	ebi-a-GCST90001464	rs3789359	C	T	0.023	CD86+ myeloid DC AC	TRUE	reported	igd	0.00601717	20.4914
1.25e-18	1	161561151	3387	-0.355	0.04006	ebi-a-GCST90001464	rs74341264	A	G	0.1219	CD86+ myeloid DC AC	TRUE	reported	igd	0.0226603	78.4835
1.55e-08	1	160972255	3387	0.7391	0.1304	ebi-a-GCST90001464	rs143140559	T	C	0.0094	CD86+ myeloid DC AC	TRUE	reported	igd	0.00939585	32.1066
2.5e-06	3	1827937	3387	-0.3927	0.08325	ebi-a-GCST90001464	rs115849513	T	A	0.0245	CD86+ myeloid DC AC	TRUE	reported	igd	0.00652671	22.2381
7.18e-06	4	76221611	3387	-0.1444	0.03211	ebi-a-GCST90001464	rs112966518	G	T	0.2149	CD86+ myeloid DC AC	TRUE	reported	igd	0.00593544	20.2114
1.45e-06	6	73397623	3387	-0.6969	0.1444	ebi-a-GCST90001464	rs112186537	T	C	0.0075	CD86+ myeloid DC AC	TRUE	reported	igd	0.00682991	23.2782
8.53e-06	8	116153312	3387	-0.1177	0.0264	ebi-a-GCST90001464	rs923967	A	T	0.4074	CD86+ myeloid DC AC	TRUE	reported	igd	0.0058343	19.865
5.94e-06	8	73348626	3387	0.1278	0.02818	ebi-a-GCST90001464	rs16938204	T	C	0.2938	CD86+ myeloid DC AC	TRUE	reported	igd	0.00603581	20.5553
6.53e-06	9	133737649	3387	-0.2492	0.05518	ebi-a-GCST90001464	rs12005879	A	G	0.0576	CD86+ myeloid DC AC	TRUE	reported	igd	0.00598563	20.3834
9.41e-06	13	100459317	3387	0.1673	0.03771	ebi-a-GCST90001464	rs9557311	A	G	0.1333	CD86+ myeloid DC AC	TRUE	reported	igd	0.0057776	19.6708
7.24e-06	14	44042820	3387	-1.333	0.2966	ebi-a-GCST90001464	rs75700156	C	T	0.0021	CD86+ myeloid DC AC	TRUE	reported	igd	0.00592817	20.1865
4.53e-06	14	51937110	3387	-0.7215	0.1571	ebi-a-GCST90001464	rs185312213	G	T	0.0066	CD86+ myeloid DC AC	TRUE	reported	igd	0.00618884	21.0797
2.48e-06	15	25969797	3387	-2.409	0.5106	ebi-a-GCST90001464	rs140205436	T	C	0.0006	CD86+ myeloid DC AC	TRUE	reported	igd	0.00652908	22.2462
2.26e-06	16	57725145	3387	-0.2163	0.04565	ebi-a-GCST90001464	rs79497887	G	C	0.0865	CD86+ myeloid DC AC	TRUE	reported	igd	0.00658487	22.4375
5.47e-06	17	77253136	3387	-0.3544	0.07783	ebi-a-GCST90001464	rs72846852	T	C	0.0282	CD86+ myeloid DC AC	TRUE	reported	igd	0.00608454	20.7222
2.8e-07	1	160972255	3410	0.6732	0.1308	ebi-a-GCST90001465	rs143140559	T	C	0.0094	CD86+ myeloid DC %DC	TRUE	reported	igd	0.00770828	26.4739
4.64e-06	1	157964856	3410	0.1357	0.02958	ebi-a-GCST90001465	rs6656063	T	C	0.2501	CD86+ myeloid DC %DC	TRUE	reported	igd	0.0061339	21.0334
4.9e-12	1	161937774	3410	0.3612	0.0521	ebi-a-GCST90001465	rs71639910	A	G	0.0688	CD86+ myeloid DC %DC	TRUE	reported	igd	0.0138991	48.0358
8.94e-06	1	181020181	3410	-0.3803	0.0855	ebi-a-GCST90001465	rs3789359	C	T	0.0229	CD86+ myeloid DC %DC	TRUE	reported	igd	0.00576838	19.7727
2.34e-07	1	163485197	3410	-0.6667	0.1287	ebi-a-GCST90001465	rs113995133	A	G	0.0103	CD86+ myeloid DC %DC	TRUE	reported	igd	0.0078081	26.8194
3.34e-18	1	161561151	3410	-0.3508	0.0401	ebi-a-GCST90001465	rs74341264	A	G	0.1218	CD86+ myeloid DC %DC	TRUE	reported	igd	0.0219501	76.4849
1.3e-07	1	163958750	3410	-0.6222	0.1176	ebi-a-GCST90001465	rs139939515	T	C	0.0123	CD86+ myeloid DC %DC	TRUE	reported	igd	0.00814217	27.9763
4.22e-165	1	161526397	3410	0.8089	0.02792	ebi-a-GCST90001465	rs71632979	G	A	0.2447	CD86+ myeloid DC %DC	TRUE	reported	igd	0.19753	838.888
2.01e-06	1	82817239	3410	0.1227	0.02577	ebi-a-GCST90001465	rs950485	C	A	0.4919	CD86+ myeloid DC %DC	TRUE	reported	igd	0.00660432	22.6572
1.95e-06	2	191451636	3410	-1.864	0.391	ebi-a-GCST90001465	rs114566711	T	A	0.0009	CD86+ myeloid DC %DC	TRUE	reported	igd	0.00662063	22.7135
4.07e-06	4	78748977	3410	-0.1204	0.02608	ebi-a-GCST90001465	rs1996740	G	A	0.4776	CD86+ myeloid DC %DC	TRUE	reported	igd	0.00621123	21.3002
4.63e-06	5	63081773	3410	-0.3741	0.08154	ebi-a-GCST90001465	rs143512471	A	G	0.026	CD86+ myeloid DC %DC	TRUE	reported	igd	0.00613489	21.0368
9.64e-06	6	147461264	3410	0.2353	0.05309	ebi-a-GCST90001465	rs113404917	T	C	0.0633	CD86+ myeloid DC %DC	TRUE	reported	igd	0.00572756	19.632
4.68e-06	7	157588588	3410	-0.443	0.09659	ebi-a-GCST90001465	rs78169719	C	A	0.0177	CD86+ myeloid DC %DC	TRUE	reported	igd	0.00613081	21.0227
7.1e-06	7	109678733	3410	1.672	0.3718	ebi-a-GCST90001465	rs144259606	C	A	0.001	CD86+ myeloid DC %DC	TRUE	reported	igd	0.00589565	20.2115
5.26e-06	7	98162546	3410	-0.225	0.04933	ebi-a-GCST90001465	rs77148097	G	A	0.0767	CD86+ myeloid DC %DC	TRUE	reported	igd	0.00606383	20.7916
3.08e-06	8	113032809	3410	-2.6	0.5564	ebi-a-GCST90001465	rs76522264	C	G	0.0004	CD86+ myeloid DC %DC	TRUE	reported	igd	0.00636277	21.8232
1.12e-06	8	107693714	3410	-2.515	0.5157	ebi-a-GCST90001465	rs117690664	A	C	0.0007	CD86+ myeloid DC %DC	TRUE	reported	igd	0.00692642	23.7699
5.19e-06	10	89944259	3410	-1.586	0.3474	ebi-a-GCST90001465	rs143555771	T	C	0.0015	CD86+ myeloid DC %DC	TRUE	reported	igd	0.006075	20.8301
1.67e-06	14	30170464	3410	0.5691	0.1186	ebi-a-GCST90001465	rs75358870	A	C	0.0128	CD86+ myeloid DC %DC	TRUE	reported	igd	0.00670704	23.0119
9.34e-06	15	25969797	3410	-2.273	0.5121	ebi-a-GCST90001465	rs140205436	T	C	0.0006	CD86+ myeloid DC %DC	TRUE	reported	igd	0.00574425	19.6895
3.13e-06	15	67606602	3410	-0.5139	0.11	ebi-a-GCST90001465	rs72745440	A	C	0.0141	CD86+ myeloid DC %DC	TRUE	reported	igd	0.00635985	21.8131
6.31e-06	18	22455983	3410	0.2938	0.06497	ebi-a-GCST90001465	rs113345111	G	A	0.0428	CD86+ myeloid DC %DC	TRUE	reported	igd	0.00596111	20.4373
6.1e-06	19	30509788	3410	0.2261	0.04991	ebi-a-GCST90001465	rs77768825	G	A	0.0755	CD86+ myeloid DC %DC	TRUE	reported	igd	0.00598227	20.5103
2.87e-06	1	45173351	3374	-0.1223	0.02608	ebi-a-GCST90001466	rs56164117	C	T	0.3543	CD86+ plasmacytoid DC AC	TRUE	reported	igd	0.00647547	21.9776
3.14e-06	2	1732855	3374	-0.117	0.02506	ebi-a-GCST90001466	rs1991164	C	T	0.5529	CD86+ plasmacytoid DC AC	TRUE	reported	igd	0.00641901	21.7847
7.45e-07	3	121714019	3374	0.3946	0.07957	ebi-a-GCST90001466	rs13088702	C	T	0.0252	CD86+ plasmacytoid DC AC	TRUE	reported	igd	0.0072363	24.5786
5.42e-06	5	148318809	3374	0.3098	0.06801	ebi-a-GCST90001466	rs78379738	G	T	0.0368	CD86+ plasmacytoid DC AC	TRUE	reported	igd	0.00611237	20.7377
5.53e-06	7	67115438	3374	-0.1133	0.02489	ebi-a-GCST90001466	rs10248630	G	T	0.5221	CD86+ plasmacytoid DC AC	TRUE	reported	igd	0.00610388	20.7087
2.17e-07	8	4465101	3374	-0.1473	0.02834	ebi-a-GCST90001466	rs2725015	G	A	0.266	CD86+ plasmacytoid DC AC	TRUE	reported	igd	0.00794323	26.999
4.44e-06	8	36308379	3374	-0.3011	0.06551	ebi-a-GCST90001466	rs79116372	T	A	0.0375	CD86+ plasmacytoid DC AC	TRUE	reported	igd	0.00622229	21.1129
6.19e-06	8	18584959	3374	-1.091	0.2411	ebi-a-GCST90001466	rs140090913	A	G	0.0028	CD86+ plasmacytoid DC AC	TRUE	reported	igd	0.00603229	20.4643
2.52e-06	9	77583476	3374	0.2575	0.05462	ebi-a-GCST90001466	rs139557155	G	A	0.0578	CD86+ plasmacytoid DC AC	TRUE	reported	igd	0.00654417	22.2123
2.84e-07	10	90380589	3374	-0.2618	0.0509	ebi-a-GCST90001466	rs61852527	G	A	0.0649	CD86+ plasmacytoid DC AC	TRUE	reported	igd	0.00777977	26.4391
4.67e-06	13	99428046	3374	0.1234	0.0269	ebi-a-GCST90001466	rs9513487	G	T	0.3251	CD86+ plasmacytoid DC AC	TRUE	reported	igd	0.00619841	21.0314
3.17e-06	14	69634234	3374	0.7025	0.1505	ebi-a-GCST90001466	rs142245023	A	G	0.0067	CD86+ plasmacytoid DC AC	TRUE	reported	igd	0.00641622	21.7752
1.53e-06	14	36478046	3374	0.2639	0.0548	ebi-a-GCST90001466	rs11852100	C	A	0.0587	CD86+ plasmacytoid DC AC	TRUE	reported	igd	0.00682649	23.1772
1.19e-06	15	96560797	3374	0.9624	0.1978	ebi-a-GCST90001466	rs75070627	C	T	0.0037	CD86+ plasmacytoid DC AC	TRUE	reported	igd	0.0069675	23.6593
4.77e-06	16	78055434	3374	-0.2713	0.05921	ebi-a-GCST90001466	rs114468547	G	A	0.0491	CD86+ plasmacytoid DC AC	TRUE	reported	igd	0.00618401	20.9822
2.36e-06	16	13019834	3374	0.2729	0.05772	ebi-a-GCST90001466	rs118148569	T	C	0.0505	CD86+ plasmacytoid DC AC	TRUE	reported	igd	0.00658175	22.3407
1.29e-06	17	33829583	3374	0.1603	0.03305	ebi-a-GCST90001466	rs112496823	C	A	0.1768	CD86+ plasmacytoid DC AC	TRUE	reported	igd	0.00692407	23.5108
8.31e-06	18	66297295	3374	-0.4937	0.1106	ebi-a-GCST90001466	rs150206669	G	C	0.0123	CD86+ plasmacytoid DC AC	TRUE	reported	igd	0.00587102	19.914
8.45e-06	19	3313321	3374	-0.2171	0.04867	ebi-a-GCST90001466	rs313778	T	C	0.0702	CD86+ plasmacytoid DC AC	TRUE	reported	igd	0.00586271	19.8856
5.9e-06	21	34628034	3374	0.3632	0.08004	ebi-a-GCST90001466	rs11701450	G	C	0.0252	CD86+ plasmacytoid DC AC	TRUE	reported	igd	0.00606583	20.5788
1.98e-20	1	161507448	3410	-0.2739	0.02938	ebi-a-GCST90001467	rs3845548	T	C	0.2345	CD86+ plasmacytoid DC %DC	TRUE	reported	igd	0.024854	86.8612
9.19e-06	1	34413398	3410	0.1173	0.0264	ebi-a-GCST90001467	rs513617	T	C	0.3594	CD86+ plasmacytoid DC %DC	TRUE	reported	igd	0.00575608	19.7303
6.63e-07	1	247577856	3410	-0.1537	0.03086	ebi-a-GCST90001467	rs11811863	T	C	0.2186	CD86+ plasmacytoid DC %DC	TRUE	reported	igd	0.00722194	24.7914
9.94e-06	1	99738054	3410	-1.201	0.2713	ebi-a-GCST90001467	rs11166208	A	G	0.0021	CD86+ plasmacytoid DC %DC	TRUE	reported	igd	0.00571404	19.5854
9.8e-07	2	15272805	3410	0.1318	0.02687	ebi-a-GCST90001467	rs10170363	T	C	0.2944	CD86+ plasmacytoid DC %DC	TRUE	reported	igd	0.00700628	24.0459
1.77e-06	2	190942111	3410	-0.3759	0.07853	ebi-a-GCST90001467	rs66967216	A	G	0.0265	CD86+ plasmacytoid DC %DC	TRUE	reported	igd	0.00667438	22.8991
3.85e-07	3	121838791	3410	0.1569	0.03084	ebi-a-GCST90001467	rs1915087	C	T	0.2025	CD86+ plasmacytoid DC %DC	TRUE	reported	igd	0.00753319	25.868
2.34e-06	5	148318809	3410	0.3227	0.06823	ebi-a-GCST90001467	rs78379738	G	T	0.0364	CD86+ plasmacytoid DC %DC	TRUE	reported	igd	0.00651708	22.3559
3.81e-06	6	155772981	3410	-0.1504	0.03249	ebi-a-GCST90001467	rs6930632	T	C	0.1789	CD86+ plasmacytoid DC %DC	TRUE	reported	igd	0.00624484	21.4162
1.69e-06	7	43492179	3410	-0.1275	0.02658	ebi-a-GCST90001467	rs6463191	A	G	0.3198	CD86+ plasmacytoid DC %DC	TRUE	reported	igd	0.00670248	22.9962
7.2e-07	8	77883134	3410	-0.9025	0.1818	ebi-a-GCST90001467	rs116872766	C	G	0.0045	CD86+ plasmacytoid DC %DC	TRUE	reported	igd	0.00717505	24.6293
1.36e-06	8	4474949	3410	-0.1321	0.02729	ebi-a-GCST90001467	rs55966096	C	T	0.3085	CD86+ plasmacytoid DC %DC	TRUE	reported	igd	0.00682449	23.4177
2.17e-06	8	18584959	3410	-1.154	0.2432	ebi-a-GCST90001467	rs140090913	A	G	0.0028	CD86+ plasmacytoid DC %DC	TRUE	reported	igd	0.00655952	22.5024
7.12e-06	9	8370207	3410	-0.186	0.04137	ebi-a-GCST90001467	rs55732541	C	T	0.1062	CD86+ plasmacytoid DC %DC	TRUE	reported	igd	0.00589296	20.2023
3.93e-07	9	77583476	3410	0.277	0.05451	ebi-a-GCST90001467	rs139557155	G	A	0.0578	CD86+ plasmacytoid DC %DC	TRUE	reported	igd	0.00751582	25.8079
6.55e-06	9	77145787	3410	0.2457	0.05442	ebi-a-GCST90001467	rs117919713	G	C	0.0588	CD86+ plasmacytoid DC %DC	TRUE	reported	igd	0.00594224	20.3722
5.28e-06	10	30336672	3410	-0.4408	0.09664	ebi-a-GCST90001467	rs72810797	T	C	0.0172	CD86+ plasmacytoid DC %DC	TRUE	reported	igd	0.0060642	20.7929
5.54e-08	10	90380589	3410	-0.2768	0.05083	ebi-a-GCST90001467	rs61852527	G	A	0.0648	CD86+ plasmacytoid DC %DC	TRUE	reported	igd	0.00862139	29.6372
1.45e-06	11	63862612	3410	-0.2631	0.05451	ebi-a-GCST90001467	rs11231693	A	G	0.0554	CD86+ plasmacytoid DC %DC	TRUE	reported	igd	0.00678544	23.2828
4.38e-06	12	18094072	3410	0.2649	0.0576	ebi-a-GCST90001467	rs12311260	G	C	0.0501	CD86+ plasmacytoid DC %DC	TRUE	reported	igd	0.00616423	21.138
1.07e-06	13	99428046	3410	0.131	0.0268	ebi-a-GCST90001467	rs9513487	G	T	0.326	CD86+ plasmacytoid DC %DC	TRUE	reported	igd	0.00695803	23.8791
9.75e-06	13	28137152	3410	-0.114	0.02574	ebi-a-GCST90001467	rs34692286	C	G	0.3865	CD86+ plasmacytoid DC %DC	TRUE	reported	igd	0.00571936	19.6037
8.61e-06	14	36478046	3410	0.2436	0.05467	ebi-a-GCST90001467	rs11852100	C	A	0.0587	CD86+ plasmacytoid DC %DC	TRUE	reported	igd	0.0057887	19.8427
1.73e-06	15	96560797	3410	0.9606	0.2005	ebi-a-GCST90001467	rs75070627	C	T	0.0037	CD86+ plasmacytoid DC %DC	TRUE	reported	igd	0.00668634	22.9404
5.78e-06	15	35034619	3410	-0.1122	0.0247	ebi-a-GCST90001467	rs2955695	A	T	0.4499	CD86+ plasmacytoid DC %DC	TRUE	reported	igd	0.00601475	20.6223
1.72e-06	17	33829583	3410	0.1585	0.03308	ebi-a-GCST90001467	rs112496823	C	A	0.1771	CD86+ plasmacytoid DC %DC	TRUE	reported	igd	0.00668743	22.9442
3.18e-06	17	49908577	3410	-0.2097	0.04494	ebi-a-GCST90001467	rs71381356	C	T	0.0845	CD86+ plasmacytoid DC %DC	TRUE	reported	igd	0.00634471	21.7609
8.45e-06	18	66297295	3410	-0.4931	0.1106	ebi-a-GCST90001467	rs150206669	G	C	0.0125	CD86+ plasmacytoid DC %DC	TRUE	reported	igd	0.00579537	19.8657
8.85e-06	19	10622478	3410	-0.8171	0.1836	ebi-a-GCST90001467	rs62131897	C	G	0.0047	CD86+ plasmacytoid DC %DC	TRUE	reported	igd	0.00577478	19.7948
3.67e-06	22	22202164	3410	0.1192	0.02572	ebi-a-GCST90001467	rs9607320	T	C	0.6037	CD86+ plasmacytoid DC %DC	TRUE	reported	igd	0.00625935	21.4662
5.49e-24	1	161561151	3387	-0.4066	0.03995	ebi-a-GCST90001468	rs74341264	A	G	0.1219	CD62L- myeloid DC AC	TRUE	reported	igd	0.0296758	103.525
9.84e-166	1	161526397	3387	0.8094	0.02787	ebi-a-GCST90001468	rs71632979	G	A	0.2449	CD62L- myeloid DC AC	TRUE	reported	igd	0.199373	842.939
1.84e-06	1	162920561	3387	0.2161	0.04523	ebi-a-GCST90001468	rs17438107	T	A	0.0921	CD62L- myeloid DC AC	TRUE	reported	igd	0.00669459	22.8139
3.34e-10	1	160972255	3387	0.8211	0.1303	ebi-a-GCST90001468	rs143140559	T	C	0.0094	CD62L- myeloid DC AC	TRUE	reported	igd	0.0115885	39.6869
1.66e-14	1	161937774	3387	0.401	0.05202	ebi-a-GCST90001468	rs71639910	A	G	0.0686	CD62L- myeloid DC AC	TRUE	reported	igd	0.0172417	59.387
2.86e-07	1	161035780	3387	0.3306	0.06429	ebi-a-GCST90001468	rs147678401	A	G	0.0437	CD62L- myeloid DC AC	TRUE	reported	igd	0.00774687	26.4279
9.83e-06	2	4613050	3387	-0.2364	0.05339	ebi-a-GCST90001468	rs10779896	T	A	0.0633	CD62L- myeloid DC AC	TRUE	reported	igd	0.0057551	19.5938
1.77e-06	3	179194521	3387	-0.1908	0.03986	ebi-a-GCST90001468	rs73172229	T	C	0.1233	CD62L- myeloid DC AC	TRUE	reported	igd	0.00671953	22.8995
1.62e-06	4	43123482	3387	0.1304	0.02714	ebi-a-GCST90001468	rs13148506	T	C	0.3691	CD62L- myeloid DC AC	TRUE	reported	igd	0.00676971	23.0717
5.39e-07	11	19877912	3387	0.2902	0.05778	ebi-a-GCST90001468	rs116910026	T	C	0.0512	CD62L- myeloid DC AC	TRUE	reported	igd	0.00739268	25.2106
2.29e-06	12	127036550	3387	0.1346	0.02844	ebi-a-GCST90001468	rs4997747	C	T	0.2917	CD62L- myeloid DC AC	TRUE	reported	igd	0.00656981	22.3859
7.12e-06	12	48157703	3387	-0.314	0.06982	ebi-a-GCST90001468	rs11830537	T	C	0.0371	CD62L- myeloid DC AC	TRUE	reported	igd	0.00593607	20.2136
9.04e-06	13	48733325	3387	-0.6001	0.135	ebi-a-GCST90001468	rs17071426	T	C	0.0084	CD62L- myeloid DC AC	TRUE	reported	igd	0.00580014	19.748
5.04e-06	15	81119490	3387	0.1281	0.02803	ebi-a-GCST90001468	rs35519924	A	G	0.3276	CD62L- myeloid DC AC	TRUE	reported	igd	0.00612868	20.8735
7.06e-06	18	10175131	3387	-0.2301	0.05114	ebi-a-GCST90001468	rs112701148	T	G	0.0697	CD62L- myeloid DC AC	TRUE	reported	igd	0.00594167	20.2328
8.04e-06	19	3045627	3387	0.1694	0.03788	ebi-a-GCST90001468	rs112501424	T	C	0.1305	CD62L- myeloid DC AC	TRUE	reported	igd	0.00586996	19.9871
6.08e-06	22	48474288	3387	-0.1397	0.03083	ebi-a-GCST90001468	rs5767014	C	T	0.7772	CD62L- myeloid DC AC	TRUE	reported	igd	0.00602568	20.5206
6.56e-06	1	115108914	3410	-0.1661	0.0368	ebi-a-GCST90001469	rs6537835	A	G	0.8488	CD62L- myeloid DC %DC	TRUE	reported	igd	0.00593885	20.3605
5.29e-27	1	161561151	3410	-0.4263	0.03928	ebi-a-GCST90001469	rs74341264	A	G	0.1218	CD62L- myeloid DC %DC	TRUE	reported	igd	0.0333876	117.715
1.48e-06	1	161035780	3410	0.3059	0.06344	ebi-a-GCST90001469	rs147678401	A	G	0.0437	CD62L- myeloid DC %DC	TRUE	reported	igd	0.00677216	23.2369
7.51e-07	1	192566347	3410	0.2273	0.04585	ebi-a-GCST90001469	rs34558449	C	G	0.0846	CD62L- myeloid DC %DC	TRUE	reported	igd	0.00715562	24.5621
1.01e-09	1	160972255	3410	0.7929	0.1294	ebi-a-GCST90001469	rs143140559	T	C	0.0094	CD62L- myeloid DC %DC	TRUE	reported	igd	0.0108908	37.5244
8.32e-06	1	162920561	3410	0.1995	0.04469	ebi-a-GCST90001469	rs17438107	T	A	0.0919	CD62L- myeloid DC %DC	TRUE	reported	igd	0.00581005	19.9164
8.53e-178	1	161526397	3410	0.8232	0.02725	ebi-a-GCST90001469	rs71632979	G	A	0.2447	CD62L- myeloid DC %DC	TRUE	reported	igd	0.211122	912.059
5.86e-16	1	161937774	3410	0.4169	0.05126	ebi-a-GCST90001469	rs71639910	A	G	0.0688	CD62L- myeloid DC %DC	TRUE	reported	igd	0.0190287	66.1077
4.04e-06	2	4613050	3410	-0.2427	0.05258	ebi-a-GCST90001469	rs10779896	T	A	0.0632	CD62L- myeloid DC %DC	TRUE	reported	igd	0.00620925	21.2933
8.18e-06	3	55606125	3410	-1.817	0.4068	ebi-a-GCST90001469	rs143586943	A	G	0.001	CD62L- myeloid DC %DC	TRUE	reported	igd	0.00581648	19.9385
2.84e-06	3	189220585	3410	-1.124	0.2398	ebi-a-GCST90001469	rs16864449	G	A	0.0026	CD62L- myeloid DC %DC	TRUE	reported	igd	0.00640163	21.9573
3.94e-06	3	45440721	3410	0.1393	0.03014	ebi-a-GCST90001469	rs17637703	G	A	0.2437	CD62L- myeloid DC %DC	TRUE	reported	igd	0.00622514	21.3482
2.73e-06	4	3387723	3410	-1.019	0.2169	ebi-a-GCST90001469	rs530300575	G	A	0.0038	CD62L- myeloid DC %DC	TRUE	reported	igd	0.00643092	22.0584
2.52e-07	4	43118540	3410	0.1382	0.02676	ebi-a-GCST90001469	rs62300075	C	A	0.3707	CD62L- myeloid DC %DC	TRUE	reported	igd	0.00776079	26.6556
3.68e-06	6	81660130	3410	1.34	0.289	ebi-a-GCST90001469	rs75220521	G	T	0.0023	CD62L- myeloid DC %DC	TRUE	reported	igd	0.00626513	21.4862
9.14e-06	9	134645623	3410	0.2018	0.04542	ebi-a-GCST90001469	rs3012723	C	T	0.9157	CD62L- myeloid DC %DC	TRUE	reported	igd	0.00575555	19.7285
9.2e-06	9	138681023	3410	-0.748	0.1684	ebi-a-GCST90001469	rs181905377	T	C	0.0056	CD62L- myeloid DC %DC	TRUE	reported	igd	0.00575253	19.7181
8.41e-06	11	5480718	3410	-0.3397	0.07614	ebi-a-GCST90001469	rs149812305	C	T	0.0271	CD62L- myeloid DC %DC	TRUE	reported	igd	0.00580341	19.8935
1.82e-06	11	19877912	3410	0.273	0.05712	ebi-a-GCST90001469	rs116910026	T	C	0.0512	CD62L- myeloid DC %DC	TRUE	reported	igd	0.00665419	22.8294
8.52e-06	12	108719667	3410	-0.1337	0.02998	ebi-a-GCST90001469	rs7300606	C	T	0.7405	CD62L- myeloid DC %DC	TRUE	reported	igd	0.00579855	19.8767
7.75e-06	13	95043651	3410	-0.1278	0.02853	ebi-a-GCST90001469	rs6492701	C	A	0.7111	CD62L- myeloid DC %DC	TRUE	reported	igd	0.00585	20.0541
9.51e-06	14	88587741	3410	0.2287	0.05156	ebi-a-GCST90001469	rs7148140	G	C	0.0682	CD62L- myeloid DC %DC	TRUE	reported	igd	0.00573659	19.6631
7.45e-06	14	73029609	3410	-0.1776	0.03958	ebi-a-GCST90001469	rs17780615	T	C	0.1226	CD62L- myeloid DC %DC	TRUE	reported	igd	0.0058698	20.1224
4.4e-06	15	67410088	3410	1.099	0.2389	ebi-a-GCST90001469	rs72743439	T	C	0.0031	CD62L- myeloid DC %DC	TRUE	reported	igd	0.00616768	21.1499
7.4e-06	17	80291652	3410	0.4063	0.09051	ebi-a-GCST90001469	rs116473040	G	A	0.0198	CD62L- myeloid DC %DC	TRUE	reported	igd	0.00587472	20.1394
6.95e-07	22	48474288	3410	-0.1514	0.03046	ebi-a-GCST90001469	rs5767014	C	T	0.7776	CD62L- myeloid DC %DC	TRUE	reported	igd	0.00719287	24.6909
3.76e-06	1	36975893	3374	-0.1397	0.03017	ebi-a-GCST90001470	rs4462104	C	T	0.2011	CD62L- plasmacytoid DC AC	TRUE	reported	igd	0.0063146	21.4282
6.89e-06	1	167814385	3374	-0.1861	0.04131	ebi-a-GCST90001470	rs12061996	G	A	0.0947	CD62L- plasmacytoid DC AC	TRUE	reported	igd	0.00597906	20.2827
2.87e-06	2	182346146	3374	-0.129	0.02753	ebi-a-GCST90001470	rs17224524	C	T	0.2945	CD62L- plasmacytoid DC AC	TRUE	reported	igd	0.00646554	21.9437
5.39e-08	2	51168498	3374	0.3356	0.06158	ebi-a-GCST90001470	rs116054627	A	G	0.0413	CD62L- plasmacytoid DC AC	TRUE	reported	igd	0.00872596	29.6829
7.9e-06	3	77076673	3374	0.6561	0.1466	ebi-a-GCST90001470	rs75472065	C	A	0.007	CD62L- plasmacytoid DC AC	TRUE	reported	igd	0.00590142	20.0177
5.43e-06	3	98972835	3374	0.111	0.02436	ebi-a-GCST90001470	rs4928176	A	G	0.525	CD62L- plasmacytoid DC AC	TRUE	reported	igd	0.0061162	20.7508
1.38e-09	4	82502357	3374	-0.2628	0.04325	ebi-a-GCST90001470	rs191779135	G	A	0.0865	CD62L- plasmacytoid DC AC	TRUE	reported	igd	0.0108245	36.8995
5.62e-28	4	84151427	3374	-0.2794	0.02525	ebi-a-GCST90001470	rs6535445	C	T	0.3435	CD62L- plasmacytoid DC AC	TRUE	reported	igd	0.035019	122.369
5.45e-07	5	6455872	3374	-0.1252	0.02495	ebi-a-GCST90001470	rs1472757	C	T	0.6057	CD62L- plasmacytoid DC AC	TRUE	reported	igd	0.00740787	25.1658
2.87e-06	5	52071311	3374	0.7317	0.1561	ebi-a-GCST90001470	rs1391986	T	G	0.0061	CD62L- plasmacytoid DC AC	TRUE	reported	igd	0.00646988	21.9585
8.37e-06	6	566060	3374	-0.1362	0.03052	ebi-a-GCST90001470	rs9502274	T	A	0.2024	CD62L- plasmacytoid DC AC	TRUE	reported	igd	0.00586792	19.9034
7.45e-06	6	22921471	3374	0.252	0.05616	ebi-a-GCST90001470	rs13201703	A	C	0.0508	CD62L- plasmacytoid DC AC	TRUE	reported	igd	0.00593223	20.1228
5.98e-06	6	148286133	3374	-0.1501	0.03311	ebi-a-GCST90001470	rs9403901	A	G	0.1635	CD62L- plasmacytoid DC AC	TRUE	reported	igd	0.00605425	20.5393
2.53e-06	7	115086436	3374	-0.1835	0.03892	ebi-a-GCST90001470	rs56374915	A	G	0.1119	CD62L- plasmacytoid DC AC	TRUE	reported	igd	0.0065453	22.2162
8.88e-06	8	131993230	3374	0.3081	0.06925	ebi-a-GCST90001470	rs72716416	T	C	0.0325	CD62L- plasmacytoid DC AC	TRUE	reported	igd	0.00583255	19.7827
1.6e-06	8	130658684	3374	0.2985	0.0621	ebi-a-GCST90001470	rs118054784	A	G	0.0422	CD62L- plasmacytoid DC AC	TRUE	reported	igd	0.00680137	23.0913
3.19e-06	10	12240106	3374	0.5376	0.1152	ebi-a-GCST90001470	rs116894787	C	G	0.0111	CD62L- plasmacytoid DC AC	TRUE	reported	igd	0.00641319	21.7649
2.44e-06	11	22793001	3374	0.1874	0.0397	ebi-a-GCST90001470	rs7114664	C	T	0.1046	CD62L- plasmacytoid DC AC	TRUE	reported	igd	0.00656076	22.269
1.4e-06	12	63530291	3374	0.1364	0.02822	ebi-a-GCST90001470	rs61936377	C	T	0.2503	CD62L- plasmacytoid DC AC	TRUE	reported	igd	0.00687659	23.3484
2.15e-06	13	100542252	3374	1.17	0.2465	ebi-a-GCST90001470	rs16957038	A	G	0.0022	CD62L- plasmacytoid DC AC	TRUE	reported	igd	0.00663289	22.5154
3.16e-06	14	83856849	3374	0.1127	0.02415	ebi-a-GCST90001470	rs170697	A	G	0.507	CD62L- plasmacytoid DC AC	TRUE	reported	igd	0.00641319	21.7649
8.01e-06	17	76194489	3374	0.1321	0.02954	ebi-a-GCST90001470	rs9900969	T	G	0.2107	CD62L- plasmacytoid DC AC	TRUE	reported	igd	0.00589214	19.9861
4.71e-06	18	55736723	3374	0.209	0.04558	ebi-a-GCST90001470	rs11659751	A	T	0.0772	CD62L- plasmacytoid DC AC	TRUE	reported	igd	0.006193	21.0129
5.63e-06	22	43446390	3374	0.8677	0.1908	ebi-a-GCST90001470	rs150918748	T	C	0.004	CD62L- plasmacytoid DC AC	TRUE	reported	igd	0.00609233	20.6693
5.46e-06	1	36975893	3410	-0.1401	0.03077	ebi-a-GCST90001471	rs4462104	C	T	0.2009	CD62L- plasmacytoid DC %DC	TRUE	reported	igd	0.00604275	20.7189
6.7e-25	1	161515326	3410	-0.3011	0.02899	ebi-a-GCST90001471	rs55971447	T	C	0.2352	CD62L- plasmacytoid DC %DC	TRUE	reported	igd	0.0306651	107.813
2.74e-06	2	51168498	3410	0.2959	0.063	ebi-a-GCST90001471	rs116054627	A	G	0.0411	CD62L- plasmacytoid DC %DC	TRUE	reported	igd	0.00642767	22.0472
6.11e-06	2	236709624	3410	-0.3282	0.07246	ebi-a-GCST90001471	rs148594241	C	T	0.0324	CD62L- plasmacytoid DC %DC	TRUE	reported	igd	0.00598027	20.5034
7.97e-06	3	78714454	3410	-0.2638	0.05899	ebi-a-GCST90001471	rs79976443	A	G	0.0462	CD62L- plasmacytoid DC %DC	TRUE	reported	igd	0.00583041	19.9866
5.62e-06	3	77076673	3410	0.6724	0.1479	ebi-a-GCST90001471	rs75472065	C	A	0.0072	CD62L- plasmacytoid DC %DC	TRUE	reported	igd	0.00602477	20.6569
3.31e-06	4	5407389	3410	0.1816	0.03899	ebi-a-GCST90001471	rs62297340	A	C	0.1132	CD62L- plasmacytoid DC %DC	TRUE	reported	igd	0.00632145	21.6806
8.53e-06	4	84265416	3410	-0.2731	0.06127	ebi-a-GCST90001471	rs79659729	T	C	0.0456	CD62L- plasmacytoid DC %DC	TRUE	reported	igd	0.00579256	19.856
1.35e-31	4	84151427	3410	-0.3029	0.02564	ebi-a-GCST90001471	rs6535445	C	T	0.344	CD62L- plasmacytoid DC %DC	TRUE	reported	igd	0.0393177	139.479
1.72e-09	4	82502357	3410	-0.2664	0.04411	ebi-a-GCST90001471	rs191779135	G	A	0.0867	CD62L- plasmacytoid DC %DC	TRUE	reported	igd	0.0105833	36.4535
5.07e-06	4	107554477	3410	1.06	0.232	ebi-a-GCST90001471	rs148863428	A	G	0.0029	CD62L- plasmacytoid DC %DC	TRUE	reported	igd	0.00608458	20.8632
6.44e-06	5	66583829	3410	0.1261	0.02791	ebi-a-GCST90001471	rs1835019	T	C	0.7415	CD62L- plasmacytoid DC %DC	TRUE	reported	igd	0.00595065	20.4012
6.77e-06	7	115086436	3410	-0.1787	0.03964	ebi-a-GCST90001471	rs56374915	A	G	0.1116	CD62L- plasmacytoid DC %DC	TRUE	reported	igd	0.00592443	20.3108
9.15e-06	8	13705385	3410	-0.1115	0.0251	ebi-a-GCST90001471	rs62495198	T	A	0.4751	CD62L- plasmacytoid DC %DC	TRUE	reported	igd	0.00575363	19.7218
8.29e-06	10	43792983	3410	0.7951	0.1781	ebi-a-GCST90001471	rs61859443	A	G	0.005	CD62L- plasmacytoid DC %DC	TRUE	reported	igd	0.00581073	19.9187
1.42e-06	10	131367364	3410	1.182	0.2447	ebi-a-GCST90001471	rs146839224	A	G	0.0025	CD62L- plasmacytoid DC %DC	TRUE	reported	igd	0.00679597	23.3191
3.13e-06	10	73619601	3410	0.1292	0.02767	ebi-a-GCST90001471	rs11000032	A	G	0.2843	CD62L- plasmacytoid DC %DC	TRUE	reported	igd	0.00635308	21.7897
1.86e-06	16	27972325	3410	1.949	0.408	ebi-a-GCST90001471	rs182833362	A	G	0.0009	CD62L- plasmacytoid DC %DC	TRUE	reported	igd	0.00664741	22.806
9.8e-06	16	48914991	3410	0.1095	0.02473	ebi-a-GCST90001471	rs8044705	C	T	0.4141	CD62L- plasmacytoid DC %DC	TRUE	reported	igd	0.00571657	19.5941
4.62e-06	20	20371744	3410	0.1206	0.02628	ebi-a-GCST90001471	rs3827963	G	A	0.3408	CD62L- plasmacytoid DC %DC	TRUE	reported	igd	0.00613784	21.0469
1.1e-07	1	161035780	3387	0.3417	0.06421	ebi-a-GCST90001472	rs147678401	A	G	0.0437	CD62L- CD86+ myeloid DC AC	TRUE	reported	igd	0.00829189	28.3027
3.72e-29	1	161561151	3387	-0.4509	0.03985	ebi-a-GCST90001472	rs74341264	A	G	0.1219	CD62L- CD86+ myeloid DC AC	TRUE	reported	igd	0.0364229	127.952
2.71e-06	1	2897093	3387	-0.1286	0.02736	ebi-a-GCST90001472	rs2788088	A	G	0.6884	CD62L- CD86+ myeloid DC AC	TRUE	reported	igd	0.00648054	22.0797
3.96e-16	1	161937774	3387	0.425	0.05195	ebi-a-GCST90001472	rs71639910	A	G	0.0686	CD62L- CD86+ myeloid DC AC	TRUE	reported	igd	0.0193773	66.8883
8.03e-06	1	120116588	3387	0.1553	0.03474	ebi-a-GCST90001472	rs61808511	G	T	0.1676	CD62L- CD86+ myeloid DC AC	TRUE	reported	igd	0.00586561	19.9722
2.38e-06	1	163485197	3387	-0.6066	0.1283	ebi-a-GCST90001472	rs113995133	A	G	0.0103	CD62L- CD86+ myeloid DC AC	TRUE	reported	igd	0.00655661	22.3406
1e-200	1	161526397	3387	0.9207	0.02691	ebi-a-GCST90001472	rs71632979	G	A	0.2449	CD62L- CD86+ myeloid DC AC	TRUE	reported	igd	0.256846	1169.91
8.54e-06	1	157964856	3387	0.1319	0.02958	ebi-a-GCST90001472	rs6656063	T	C	0.2499	CD62L- CD86+ myeloid DC AC	TRUE	reported	igd	0.00583628	19.8718
3.13e-07	1	162042160	3387	-0.4223	0.08238	ebi-a-GCST90001472	rs77107932	C	A	0.0279	CD62L- CD86+ myeloid DC AC	TRUE	reported	igd	0.00769887	26.2629
4.22e-09	1	160972255	3387	0.7645	0.1298	ebi-a-GCST90001472	rs143140559	T	C	0.0094	CD62L- CD86+ myeloid DC AC	TRUE	reported	igd	0.0101383	34.6696
5.34e-06	2	4613050	3387	-0.2434	0.0534	ebi-a-GCST90001472	rs10779896	T	A	0.0633	CD62L- CD86+ myeloid DC AC	TRUE	reported	igd	0.0060966	20.7636
6.81e-06	3	172101731	3387	-0.4935	0.1095	ebi-a-GCST90001472	rs146507670	T	C	0.0136	CD62L- CD86+ myeloid DC AC	TRUE	reported	igd	0.00596121	20.2997
1.06e-06	3	364098	3387	-0.1544	0.03158	ebi-a-GCST90001472	rs162588	A	G	0.2046	CD62L- CD86+ myeloid DC AC	TRUE	reported	igd	0.00700811	23.8899
9.12e-06	4	60446347	3387	-0.4201	0.09454	ebi-a-GCST90001472	rs144101090	A	T	0.0186	CD62L- CD86+ myeloid DC AC	TRUE	reported	igd	0.00579608	19.7341
1.69e-06	6	73397623	3387	-0.691	0.1441	ebi-a-GCST90001472	rs112186537	T	C	0.0075	CD62L- CD86+ myeloid DC AC	TRUE	reported	igd	0.00674333	22.9811
8.27e-06	7	11604044	3387	-1.385	0.3101	ebi-a-GCST90001472	rs117044176	A	G	0.0016	CD62L- CD86+ myeloid DC AC	TRUE	reported	igd	0.00585505	19.9361
4.81e-06	8	107693714	3387	-2.339	0.5107	ebi-a-GCST90001472	rs117690664	A	C	0.0007	CD62L- CD86+ myeloid DC AC	TRUE	reported	igd	0.00615506	20.9639
9.19e-06	8	1144980	3387	-0.4885	0.11	ebi-a-GCST90001472	rs62489014	T	C	0.0133	CD62L- CD86+ myeloid DC AC	TRUE	reported	igd	0.00578905	19.71
8.75e-07	10	127556162	3387	0.2686	0.05451	ebi-a-GCST90001472	rs139956891	G	A	0.0616	CD62L- CD86+ myeloid DC AC	TRUE	reported	igd	0.00711774	24.2663
7.35e-06	12	48157703	3387	-0.3134	0.06979	ebi-a-GCST90001472	rs11830537	T	C	0.0371	CD62L- CD86+ myeloid DC AC	TRUE	reported	igd	0.00591859	20.1537
4.46e-06	22	48479731	3387	0.1435	0.03123	ebi-a-GCST90001472	rs135299	A	G	0.2166	CD62L- CD86+ myeloid DC AC	TRUE	reported	igd	0.00619506	21.101
2.49e-06	1	2897093	3410	-0.1283	0.02719	ebi-a-GCST90001473	rs2788088	A	G	0.6886	CD62L- CD86+ myeloid DC %DC	TRUE	reported	igd	0.00648715	22.2526
4.97e-07	1	161035780	3410	0.3215	0.06383	ebi-a-GCST90001473	rs147678401	A	G	0.0437	CD62L- CD86+ myeloid DC %DC	TRUE	reported	igd	0.0073848	25.3546
3.16e-16	1	161937774	3410	0.4245	0.05172	ebi-a-GCST90001473	rs71639910	A	G	0.0688	CD62L- CD86+ myeloid DC %DC	TRUE	reported	igd	0.0193726	67.3261
3.54e-07	1	163485197	3410	-0.6516	0.1277	ebi-a-GCST90001473	rs113995133	A	G	0.0103	CD62L- CD86+ myeloid DC %DC	TRUE	reported	igd	0.00757744	26.0211
4.48e-06	1	115108914	3410	-0.1706	0.03712	ebi-a-GCST90001473	rs6537835	A	G	0.8488	CD62L- CD86+ myeloid DC %DC	TRUE	reported	igd	0.0061561	21.11
5e-06	1	147922051	3410	0.5118	0.1119	ebi-a-GCST90001473	rs79078281	G	A	0.017	CD62L- CD86+ myeloid DC %DC	TRUE	reported	igd	0.00609719	20.9067
2.65e-29	1	161561151	3410	-0.4505	0.03971	ebi-a-GCST90001473	rs74341264	A	G	0.1218	CD62L- CD86+ myeloid DC %DC	TRUE	reported	igd	0.0363702	128.628
1e-200	1	161526397	3410	0.929	0.0268	ebi-a-GCST90001473	rs71632979	G	A	0.2447	CD62L- CD86+ myeloid DC %DC	TRUE	reported	igd	0.260561	1200.9
2.31e-07	1	162042160	3410	-0.4247	0.08194	ebi-a-GCST90001473	rs77107932	C	A	0.028	CD62L- CD86+ myeloid DC %DC	TRUE	reported	igd	0.00781646	26.8484
3.88e-08	1	160972255	3410	0.71	0.1289	ebi-a-GCST90001473	rs143140559	T	C	0.0094	CD62L- CD86+ myeloid DC %DC	TRUE	reported	igd	0.0088188	30.3219
5e-06	2	4613050	3410	-0.2429	0.05312	ebi-a-GCST90001473	rs10779896	T	A	0.0632	CD62L- CD86+ myeloid DC %DC	TRUE	reported	igd	0.00609438	20.897
7.1e-06	3	364098	3410	-0.1411	0.03136	ebi-a-GCST90001473	rs162588	A	G	0.2048	CD62L- CD86+ myeloid DC %DC	TRUE	reported	igd	0.0059017	20.2324
7.49e-07	8	107693714	3410	-2.506	0.5056	ebi-a-GCST90001473	rs117690664	A	C	0.0007	CD62L- CD86+ myeloid DC %DC	TRUE	reported	igd	0.0071528	24.5524
7.56e-06	8	40841454	3410	0.5823	0.1299	ebi-a-GCST90001473	rs144030104	T	C	0.0101	CD62L- CD86+ myeloid DC %DC	TRUE	reported	igd	0.00585827	20.0826
6.85e-06	8	60780923	3410	0.1382	0.03068	ebi-a-GCST90001473	rs72659736	T	G	0.2557	CD62L- CD86+ myeloid DC %DC	TRUE	reported	igd	0.00591527	20.2792
6.66e-06	10	127556162	3410	0.244	0.0541	ebi-a-GCST90001473	rs139956891	G	A	0.0616	CD62L- CD86+ myeloid DC %DC	TRUE	reported	igd	0.00592991	20.3297
3.19e-06	12	77743499	3410	0.1553	0.03329	ebi-a-GCST90001473	rs4761369	T	C	0.1861	CD62L- CD86+ myeloid DC %DC	TRUE	reported	igd	0.00634159	21.7501
9.03e-06	12	106818887	3410	0.4006	0.0901	ebi-a-GCST90001473	rs113704374	G	C	0.0218	CD62L- CD86+ myeloid DC %DC	TRUE	reported	igd	0.00576378	19.7568
4.38e-06	20	3013136	3410	0.1195	0.02597	ebi-a-GCST90001473	rs500809	A	G	0.5667	CD62L- CD86+ myeloid DC %DC	TRUE	reported	igd	0.00617091	21.161
5.18e-06	22	48474288	3410	-0.1396	0.03059	ebi-a-GCST90001473	rs5767014	C	T	0.7776	CD62L- CD86+ myeloid DC %DC	TRUE	reported	igd	0.00607034	20.8141
3.86e-06	1	181160955	3410	-0.2262	0.04889	ebi-a-GCST90001474	rs10910893	T	G	0.0707	Plasmacytoid DC %DC	TRUE	reported	igd	0.0062384	21.3939
5.11e-08	1	160353789	3410	-0.3966	0.07264	ebi-a-GCST90001474	rs143032729	G	A	0.0326	Plasmacytoid DC %DC	TRUE	reported	igd	0.00866601	29.792
1.12e-10	1	161561151	3410	0.2502	0.03866	ebi-a-GCST90001474	rs74341264	A	G	0.1218	Plasmacytoid DC %DC	TRUE	reported	igd	0.0121337	41.8597
1.97e-92	1	161520931	3410	-0.5887	0.02799	ebi-a-GCST90001474	rs56199187	T	C	0.2441	Plasmacytoid DC %DC	TRUE	reported	igd	0.11483	442.107
2.52e-07	2	111876941	3410	0.1305	0.02526	ebi-a-GCST90001474	rs7593638	C	A	0.4749	Plasmacytoid DC %DC	TRUE	reported	igd	0.0077663	26.6747
8.76e-06	2	136580287	3410	0.1236	0.02777	ebi-a-GCST90001474	rs2164210	C	T	0.3238	Plasmacytoid DC %DC	TRUE	reported	igd	0.00577584	19.7984
3.78e-06	3	20754619	3410	0.2108	0.04552	ebi-a-GCST90001474	rs62234997	G	A	0.085	Plasmacytoid DC %DC	TRUE	reported	igd	0.00624971	21.4329
2.21e-06	3	151963160	3410	-0.2775	0.05854	ebi-a-GCST90001474	rs62272723	T	G	0.0501	Plasmacytoid DC %DC	TRUE	reported	igd	0.00654657	22.4577
4.48e-06	3	384169	3410	0.1657	0.03607	ebi-a-GCST90001474	rs11715127	C	G	0.1276	Plasmacytoid DC %DC	TRUE	reported	igd	0.00615062	21.091
1e-05	5	179156449	3410	0.184	0.04158	ebi-a-GCST90001474	rs7566	C	T	0.9029	Plasmacytoid DC %DC	TRUE	reported	igd	0.00570986	19.5709
2.91e-06	6	22056131	3410	-0.1221	0.02607	ebi-a-GCST90001474	rs196051	G	A	0.3971	Plasmacytoid DC %DC	TRUE	reported	igd	0.00639161	21.9227
2.25e-10	7	50307710	3410	-0.1835	0.02885	ebi-a-GCST90001474	rs876036	C	T	0.2645	Plasmacytoid DC %DC	TRUE	reported	igd	0.0117248	40.432
1.14e-06	7	14195723	3410	0.6212	0.1274	ebi-a-GCST90001474	rs78726632	C	G	0.0097	Plasmacytoid DC %DC	TRUE	reported	igd	0.00692392	23.7612
4.66e-06	9	110238601	3410	-0.2853	0.06219	ebi-a-GCST90001474	rs4398989	A	G	0.0422	Plasmacytoid DC %DC	TRUE	reported	igd	0.00613389	21.0333
9.85e-06	9	99462625	3410	-0.2618	0.05913	ebi-a-GCST90001474	rs10759202	A	G	0.0477	Plasmacytoid DC %DC	TRUE	reported	igd	0.00571583	19.5915
6.93e-07	10	122700529	3410	-0.1258	0.0253	ebi-a-GCST90001474	rs4752481	T	G	0.4535	Plasmacytoid DC %DC	TRUE	reported	igd	0.00719827	24.7096
3.26e-06	10	133341271	3410	-1.939	0.4161	ebi-a-GCST90001474	rs79053113	T	C	0.0009	Plasmacytoid DC %DC	TRUE	reported	igd	0.00632775	21.7023
5.31e-06	11	107542351	3410	-0.868	0.1904	ebi-a-GCST90001474	rs607867	C	G	0.0048	Plasmacytoid DC %DC	TRUE	reported	igd	0.00605776	20.7707
7.05e-06	11	108509865	3410	0.679	0.1509	ebi-a-GCST90001474	rs75812106	T	C	0.007	Plasmacytoid DC %DC	TRUE	reported	igd	0.0059025	20.2351
8.32e-06	12	61698548	3410	0.1222	0.02739	ebi-a-GCST90001474	rs28595889	T	A	0.677	Plasmacytoid DC %DC	TRUE	reported	igd	0.00580332	19.8931
4.92e-06	12	108726677	3410	0.1338	0.02924	ebi-a-GCST90001474	rs10735429	G	A	0.7411	Plasmacytoid DC %DC	TRUE	reported	igd	0.00610302	20.9268
6e-06	13	44765322	3410	-0.2075	0.04577	ebi-a-GCST90001474	rs73180904	T	C	0.0842	Plasmacytoid DC %DC	TRUE	reported	igd	0.00599115	20.5409
6.78e-06	15	50067248	3410	0.3577	0.07936	ebi-a-GCST90001474	rs690924	T	C	0.0264	Plasmacytoid DC %DC	TRUE	reported	igd	0.00592244	20.3039
7.24e-06	17	77544550	3410	0.2104	0.04683	ebi-a-GCST90001474	rs12951038	T	C	0.0745	Plasmacytoid DC %DC	TRUE	reported	igd	0.00588472	20.1738
1.24e-06	20	56242563	3410	-0.1217	0.02505	ebi-a-GCST90001474	rs203393	A	G	0.5792	Plasmacytoid DC %DC	TRUE	reported	igd	0.0068741	23.5891
9.6e-06	1	70942862	3595	0.1622	0.0366	ebi-a-GCST90001475	rs76950373	C	T	0.1367	HLA DR++ monocyte %monocyte	TRUE	reported	igd	0.00543344	19.629
2.85e-06	1	19059471	3595	-0.1231	0.02626	ebi-a-GCST90001475	rs9439731	C	T	0.3644	HLA DR++ monocyte %monocyte	TRUE	reported	igd	0.00607549	21.9627
8.53e-06	1	166381821	3595	0.1374	0.03081	ebi-a-GCST90001475	rs7538058	G	T	0.7944	HLA DR++ monocyte %monocyte	TRUE	reported	igd	0.00550168	19.8769
3.85e-06	2	217877436	3595	-1.812	0.3917	ebi-a-GCST90001475	rs116670542	A	G	0.0008	HLA DR++ monocyte %monocyte	TRUE	reported	igd	0.00591743	21.3879
8.31e-08	2	106940570	3595	-0.5052	0.09405	ebi-a-GCST90001475	rs187260865	T	C	0.0185	HLA DR++ monocyte %monocyte	TRUE	reported	igd	0.0079623	28.8382
7.75e-06	2	39734023	3595	-0.2782	0.06213	ebi-a-GCST90001475	rs17023874	T	C	0.0421	HLA DR++ monocyte %monocyte	TRUE	reported	igd	0.00554622	20.0387
9.57e-06	3	3233271	3595	-0.1735	0.03914	ebi-a-GCST90001475	rs7624992	T	C	0.1139	HLA DR++ monocyte %monocyte	TRUE	reported	igd	0.00543615	19.6388
9.83e-06	3	180110875	3595	0.2039	0.04605	ebi-a-GCST90001475	rs2878953	T	C	0.0771	HLA DR++ monocyte %monocyte	TRUE	reported	igd	0.00542393	19.5945
3.91e-10	6	31394424	3595	-0.2295	0.03657	ebi-a-GCST90001475	rs62395272	T	C	0.2819	HLA DR++ monocyte %monocyte	TRUE	reported	igd	0.0108364	39.3617
5.37e-23	6	32581059	3595	-0.3029	0.03046	ebi-a-GCST90001475	rs9271281	T	C	0.5808	HLA DR++ monocyte %monocyte	TRUE	reported	igd	0.0267704	98.8319
1.68e-14	6	32594188	3595	-0.2475	0.03213	ebi-a-GCST90001475	rs9271768	G	A	0.4356	HLA DR++ monocyte %monocyte	TRUE	reported	igd	0.0162375	59.3044
5.86e-11	6	32736005	3595	-0.1923	0.02928	ebi-a-GCST90001475	rs9296042	T	C	0.5013	HLA DR++ monocyte %monocyte	TRUE	reported	igd	0.011856	43.1097
1.35e-10	6	32223191	3595	0.3326	0.05164	ebi-a-GCST90001475	rs9469094	C	G	0.0861	HLA DR++ monocyte %monocyte	TRUE	reported	igd	0.0114075	41.4601
6.64e-07	6	15221128	3595	0.2678	0.05377	ebi-a-GCST90001475	rs116322630	T	C	0.0633	HLA DR++ monocyte %monocyte	TRUE	reported	igd	0.00685261	24.7913
9.67e-06	6	109646216	3595	0.1173	0.02647	ebi-a-GCST90001475	rs2090888	T	A	0.6394	HLA DR++ monocyte %monocyte	TRUE	reported	igd	0.0054328	19.6267
4.2e-06	8	3175873	3595	-0.1283	0.02784	ebi-a-GCST90001475	rs2113347	C	G	0.2826	HLA DR++ monocyte %monocyte	TRUE	reported	igd	0.00587297	21.2262
8.39e-06	10	10550265	3595	-0.5588	0.1253	ebi-a-GCST90001475	rs61835728	T	C	0.0103	HLA DR++ monocyte %monocyte	TRUE	reported	igd	0.00550194	19.8778
9.26e-06	12	51947803	3595	0.5024	0.1131	ebi-a-GCST90001475	rs150066324	T	A	0.0129	HLA DR++ monocyte %monocyte	TRUE	reported	igd	0.00545881	19.7212
5.35e-07	12	112684221	3595	-0.1366	0.02719	ebi-a-GCST90001475	rs7953257	T	A	0.531	HLA DR++ monocyte %monocyte	TRUE	reported	igd	0.00697181	25.2256
2.94e-06	14	81293101	3595	0.5761	0.123	ebi-a-GCST90001475	rs12436392	C	T	0.9897	HLA DR++ monocyte %monocyte	TRUE	reported	igd	0.00606519	21.9252
2.68e-06	18	35262843	3595	-0.1742	0.03706	ebi-a-GCST90001475	rs62083470	C	T	0.1305	HLA DR++ monocyte %monocyte	TRUE	reported	igd	0.00610837	22.0823
5.65e-06	19	41033109	3595	0.1843	0.04055	ebi-a-GCST90001475	rs10410907	T	C	0.1067	HLA DR++ monocyte %monocyte	TRUE	reported	igd	0.00571323	20.6456
2.67e-06	20	61265397	3595	-0.3757	0.07989	ebi-a-GCST90001475	rs6010756	C	A	0.0243	HLA DR++ monocyte %monocyte	TRUE	reported	igd	0.00611414	22.1032
1.62e-07	1	19059473	3595	-0.1324	0.02523	ebi-a-GCST90001476	rs9439732	T	A	0.4732	HLA DR++ monocyte %leukocyte	TRUE	reported	igd	0.00760201	27.5233
3.52e-06	1	248035843	3595	-0.7033	0.1514	ebi-a-GCST90001476	rs35478452	C	G	0.0065	HLA DR++ monocyte %leukocyte	TRUE	reported	igd	0.00596666	21.5669
8.93e-07	2	106954936	3595	-0.4683	0.09513	ebi-a-GCST90001476	rs115589615	T	C	0.0175	HLA DR++ monocyte %leukocyte	TRUE	reported	igd	0.00669571	24.2199
3.72e-11	6	32594188	3595	-0.2168	0.03267	ebi-a-GCST90001476	rs9271768	G	A	0.4356	HLA DR++ monocyte %leukocyte	TRUE	reported	igd	0.0121013	44.0128
1.07e-06	6	31394424	3595	-0.1829	0.03742	ebi-a-GCST90001476	rs62395272	T	C	0.2819	HLA DR++ monocyte %leukocyte	TRUE	reported	igd	0.00660153	23.8769
7.44e-18	6	32561424	3595	-0.2715	0.03137	ebi-a-GCST90001476	rs9270591	T	C	0.5793	HLA DR++ monocyte %leukocyte	TRUE	reported	igd	0.0204106	74.8633
6.34e-08	6	32736005	3595	-0.1611	0.02972	ebi-a-GCST90001476	rs9296042	T	C	0.5013	HLA DR++ monocyte %leukocyte	TRUE	reported	igd	0.00810699	29.3665
6.64e-06	21	34394714	3595	1.447	0.3206	ebi-a-GCST90001476	rs76115039	A	T	0.0017	HLA DR++ monocyte %leukocyte	TRUE	reported	igd	0.00563452	20.3596
9.2e-06	22	48806386	3595	0.1791	0.04031	ebi-a-GCST90001476	rs9615878	A	G	0.1097	HLA DR++ monocyte %leukocyte	TRUE	reported	igd	0.0054612	19.7299
8.27e-06	1	160126020	3579	0.2562	0.05738	ebi-a-GCST90001477	rs12410580	A	G	0.0482	HLA DR++ monocyte AC	TRUE	reported	igd	0.0055394	19.9248
7.81e-06	1	165314847	3579	0.1115	0.0249	ebi-a-GCST90001477	rs10753675	T	C	0.5617	HLA DR++ monocyte AC	TRUE	reported	igd	0.00557138	20.0405
5.98e-07	2	106954936	3579	-0.4684	0.09367	ebi-a-GCST90001477	rs115589615	T	C	0.0176	HLA DR++ monocyte AC	TRUE	reported	igd	0.00693821	24.9914
4.03e-07	3	154844527	3579	-0.9382	0.1848	ebi-a-GCST90001477	rs138955284	T	G	0.0047	HLA DR++ monocyte AC	TRUE	reported	igd	0.00715005	25.7599
1.75e-06	3	197226213	3579	0.3833	0.08005	ebi-a-GCST90001477	rs114141703	A	C	0.025	HLA DR++ monocyte AC	TRUE	reported	igd	0.00636532	22.9146
4.21e-06	4	109128418	3579	0.1903	0.04129	ebi-a-GCST90001477	rs74827437	G	A	0.1018	HLA DR++ monocyte AC	TRUE	reported	igd	0.00590006	21.2298
6.48e-06	5	65872759	3579	0.8519	0.1886	ebi-a-GCST90001477	rs12659610	A	G	0.0043	HLA DR++ monocyte AC	TRUE	reported	igd	0.00566844	20.3916
4.98e-06	6	147436169	3579	-0.2957	0.06466	ebi-a-GCST90001477	rs73576356	T	A	0.0379	HLA DR++ monocyte AC	TRUE	reported	igd	0.00580951	20.902
2.66e-08	6	32605578	3579	-0.1649	0.02958	ebi-a-GCST90001477	rs9272459	A	G	0.5423	HLA DR++ monocyte AC	TRUE	reported	igd	0.00860852	31.0601
5.79e-07	6	31394424	3579	-0.1767	0.0353	ebi-a-GCST90001477	rs62395272	T	C	0.2812	HLA DR++ monocyte AC	TRUE	reported	igd	0.00695236	25.0427
1.67e-14	6	32662533	3579	0.2356	0.03057	ebi-a-GCST90001477	rs9275271	C	T	0.6292	HLA DR++ monocyte AC	TRUE	reported	igd	0.0163249	59.3631
7.59e-06	6	127699589	3579	-1.116	0.2489	ebi-a-GCST90001477	rs112700313	T	C	0.0022	HLA DR++ monocyte AC	TRUE	reported	igd	0.00558579	20.0926
2.83e-07	7	106771703	3579	0.1685	0.03275	ebi-a-GCST90001477	rs28610544	T	C	0.1692	HLA DR++ monocyte AC	TRUE	reported	igd	0.00734201	26.4566
5.31e-06	7	45664941	3579	1.226	0.269	ebi-a-GCST90001477	rs117433119	C	A	0.0022	HLA DR++ monocyte AC	TRUE	reported	igd	0.00577034	20.7603
5.62e-06	8	127636944	3579	-0.1396	0.03069	ebi-a-GCST90001477	rs16901587	A	G	0.202	HLA DR++ monocyte AC	TRUE	reported	igd	0.00574794	20.6792
8.23e-06	9	25608163	3579	0.1193	0.02672	ebi-a-GCST90001477	rs35842632	T	G	0.2923	HLA DR++ monocyte AC	TRUE	reported	igd	0.00553903	19.9235
7e-06	9	66536402	3579	0.3959	0.08798	ebi-a-GCST90001477	rs4244738	G	A	0.9719	HLA DR++ monocyte AC	TRUE	reported	igd	0.00562589	20.2377
6.4e-08	12	111865049	3579	-0.1431	0.02641	ebi-a-GCST90001477	rs7310615	G	C	0.5222	HLA DR++ monocyte AC	TRUE	reported	igd	0.00813641	29.3427
3.72e-06	12	50914563	3579	-0.3396	0.07329	ebi-a-GCST90001477	rs11169475	A	G	0.0296	HLA DR++ monocyte AC	TRUE	reported	igd	0.0059633	21.4587
1.34e-06	13	114508277	3579	-1.644	0.3396	ebi-a-GCST90001477	rs111801150	G	A	0.0013	HLA DR++ monocyte AC	TRUE	reported	igd	0.00650537	23.4221
2.28e-06	16	73388512	3579	0.2123	0.04485	ebi-a-GCST90001477	rs55952218	A	G	0.0807	HLA DR++ monocyte AC	TRUE	reported	igd	0.00622161	22.394
2.11e-06	16	69003214	3579	-1.803	0.3795	ebi-a-GCST90001477	rs183181627	C	A	0.001	HLA DR++ monocyte AC	TRUE	reported	igd	0.00626723	22.5593
4.49e-06	17	34011303	3579	-1.754	0.3818	ebi-a-GCST90001477	rs34795364	C	G	0.0011	HLA DR++ monocyte AC	TRUE	reported	igd	0.00586235	21.0933
2.03e-06	17	76469857	3579	-0.2801	0.05887	ebi-a-GCST90001477	rs139181645	G	C	0.0451	HLA DR++ monocyte AC	TRUE	reported	igd	0.00628547	22.6254
2.15e-06	19	46392004	3579	0.1874	0.03947	ebi-a-GCST90001477	rs61289229	T	C	0.1133	HLA DR++ monocyte AC	TRUE	reported	igd	0.00625916	22.5301
3.59e-06	22	22750190	3579	-0.3484	0.07506	ebi-a-GCST90001477	rs5995959	T	C	0.0323	HLA DR++ monocyte AC	TRUE	reported	igd	0.00598372	21.5326
3.74e-06	1	26999658	3437	1.241	0.2679	ebi-a-GCST90001478	rs181741769	C	T	0.002	CD4 Treg %CD4	TRUE	reported	igd	0.00620463	21.446
1.32e-06	2	161139489	3437	-0.3267	0.06743	ebi-a-GCST90001478	rs13410035	T	C	0.0346	CD4 Treg %CD4	TRUE	reported	igd	0.00678354	23.4606
5.34e-06	2	30532493	3437	0.5648	0.1239	ebi-a-GCST90001478	rs17009374	T	C	0.0103	CD4 Treg %CD4	TRUE	reported	igd	0.00600965	20.768
8.3e-06	3	4602747	3437	-0.1117	0.02502	ebi-a-GCST90001478	rs4685760	C	G	0.4693	CD4 Treg %CD4	TRUE	reported	igd	0.00576555	19.9195
8.31e-06	5	90356197	3437	-0.1134	0.0254	ebi-a-GCST90001478	rs12186662	G	A	0.6123	CD4 Treg %CD4	TRUE	reported	igd	0.00576591	19.9208
4.58e-06	6	163753664	3437	-0.307	0.06687	ebi-a-GCST90001478	rs77142596	T	C	0.0371	CD4 Treg %CD4	TRUE	reported	igd	0.00609508	21.065
4.66e-06	6	32449726	3437	-0.1531	0.03337	ebi-a-GCST90001478	rs2187822	C	A	0.3251	CD4 Treg %CD4	TRUE	reported	igd	0.00608705	21.0371
2.83e-06	7	148149143	3437	0.3869	0.0825	ebi-a-GCST90001478	rs191172032	A	G	0.0253	CD4 Treg %CD4	TRUE	reported	igd	0.00635828	21.9805
5.62e-07	7	37406370	3437	0.1876	0.03743	ebi-a-GCST90001478	rs77615103	A	C	0.1484	CD4 Treg %CD4	TRUE	reported	igd	0.00725578	25.1058
7.27e-06	8	10768753	3437	0.1934	0.04306	ebi-a-GCST90001478	rs138899232	T	G	0.112	CD4 Treg %CD4	TRUE	reported	igd	0.00583504	20.161
1.11e-12	10	6134869	3437	0.2422	0.0339	ebi-a-GCST90001478	rs1571025	G	A	0.1766	CD4 Treg %CD4	TRUE	reported	igd	0.0146341	51.0148
3.34e-08	10	6078079	3437	0.2173	0.03926	ebi-a-GCST90001478	rs6602392	A	C	0.1155	CD4 Treg %CD4	TRUE	reported	igd	0.00883457	30.6172
7.56e-06	11	128174781	3437	-0.1478	0.03295	ebi-a-GCST90001478	rs73018933	A	G	0.1785	CD4 Treg %CD4	TRUE	reported	igd	0.00582001	20.1088
1.52e-07	12	23501010	3437	-0.2858	0.05432	ebi-a-GCST90001478	rs77071786	C	G	0.0598	CD4 Treg %CD4	TRUE	reported	igd	0.0079899	27.6664
4.79e-06	14	56535269	3437	1.04	0.227	ebi-a-GCST90001478	rs149595513	T	C	0.0031	CD4 Treg %CD4	TRUE	reported	igd	0.00607003	20.9779
5.48e-06	14	25035095	3437	-0.2227	0.04891	ebi-a-GCST90001478	rs146090095	T	A	0.0708	CD4 Treg %CD4	TRUE	reported	igd	0.00599589	20.7201
9.77e-06	16	84427121	3437	-0.1713	0.03867	ebi-a-GCST90001478	rs79028902	T	C	0.1251	CD4 Treg %CD4	TRUE	reported	igd	0.00567694	19.6116
3.38e-06	17	30183388	3437	0.2845	0.06114	ebi-a-GCST90001478	rs72821912	T	C	0.045	CD4 Treg %CD4	TRUE	reported	igd	0.00626047	21.6402
1.08e-06	19	47667326	3437	-0.1357	0.02779	ebi-a-GCST90001478	rs2909902	A	T	0.2784	CD4 Treg %CD4	TRUE	reported	igd	0.0068897	23.8303
4.57e-06	20	39570656	3437	0.1213	0.02643	ebi-a-GCST90001478	rs6016476	G	A	0.3688	CD4 Treg %CD4	TRUE	reported	igd	0.00609108	21.0511
2.15e-06	3	144158111	3437	-1.849	0.3895	ebi-a-GCST90001479	rs79327855	T	C	0.0009	CD4 Treg %T cell	TRUE	reported	igd	0.0065139	22.522
7.22e-07	5	153002618	3437	0.3211	0.06468	ebi-a-GCST90001479	rs76239041	A	G	0.0412	CD4 Treg %T cell	TRUE	reported	igd	0.00711964	24.6313
6.11e-06	6	12155899	3437	0.1335	0.02947	ebi-a-GCST90001479	rs219948	A	G	0.262	CD4 Treg %T cell	TRUE	reported	igd	0.00593523	20.5092
1.42e-06	6	29902327	3437	-0.1628	0.0337	ebi-a-GCST90001479	rs2975007	T	G	0.4342	CD4 Treg %T cell	TRUE	reported	igd	0.0067442	23.3236
4.56e-06	6	164597687	3437	0.1181	0.02572	ebi-a-GCST90001479	rs971864	T	C	0.4588	CD4 Treg %T cell	TRUE	reported	igd	0.00609709	21.072
8.49e-06	7	81108132	3437	-1.047	0.2348	ebi-a-GCST90001479	rs115707165	T	C	0.0033	CD4 Treg %T cell	TRUE	reported	igd	0.00575191	19.8721
9.87e-06	8	34560021	3437	0.46	0.1039	ebi-a-GCST90001479	rs28445004	C	T	0.0148	CD4 Treg %T cell	TRUE	reported	igd	0.00567068	19.5899
1.99e-06	10	6078079	3437	0.1917	0.04025	ebi-a-GCST90001479	rs6602392	A	C	0.1155	CD4 Treg %T cell	TRUE	reported	igd	0.00655656	22.6704
4.17e-09	10	6134869	3437	0.2054	0.03486	ebi-a-GCST90001479	rs1571025	G	A	0.1766	CD4 Treg %T cell	TRUE	reported	igd	0.01	34.6971
[truncated: 16,622 more rows]
