# Supplementary material for: Unraveling the causal role of immune cells in gastrointestinal tract cancers: insights from a Mendelian randomization study
Source: Front Immunol. 2024 Mar 12;15:1343512. doi: 10.3389/fimmu.2024.1343512 (PMC10963466; doi:10.3389/fimmu.2024.1343512)
Supplement: Supplementary Table 4 — The validation results from the BBJ database. [file Table_4.xlsx]

## Sheet: Sheet1
id.exposure	id.outcome	outcome	exposure	method	nsnp	b	se	pval	lo_ci	up_ci	or	or_lci95	or_uci95
Au92rD	GFfr38	Colorectal cancer	CD45 on CD4+	Inverse variance weighted	8	0.315374	0.156882	0.0444037	0.00788488	0.622862	1.37077	1.00792	1.86426
Au92rD	GFfr38	Colorectal cancer	CD45 on CD4+	Weighted median	8	0.313661	0.217394	0.149071	-0.112432	0.739753	1.36843	0.893658	2.09542
Au92rD	GFfr38	Colorectal cancer	CD45 on CD4+	Simple mode	8	0.433926	0.342246	0.221933	-0.236877	1.10473	1.5433	0.789089	3.0184
Au92rD	GFfr38	Colorectal cancer	CD45 on CD4+	Weighted mode	8	0.321898	0.271277	0.251703	-0.209805	0.853602	1.37974	0.810742	2.34809
Au92rD	GFfr38	Colorectal cancer	CD45 on CD4+	MR Egger	8	0.206223	0.3016	0.503908	-0.384913	0.79736	1.22903	0.68051	2.21967
8DHjir	C2365D	Gastric cancer	CD45 on CD4+	Inverse variance weighted	8	0.351953	0.147059	0.0166988	0.0637169	0.640189	1.42184	1.06579	1.89684
8DHjir	C2365D	Gastric cancer	CD45 on CD4+	MR Egger	8	0.128788	0.295204	0.66783	-0.449812	0.707388	1.13745	0.637748	2.02869
8DHjir	C2365D	Gastric cancer	CD45 on CD4+	Simple mode	8	0.964936	0.378933	0.0197065	0.222228	1.70764	2.62462	1.24886	5.51596
8DHjir	C2365D	Gastric cancer	CD45 on CD4+	Weighted median	8	0.159256	0.209709	0.447605	-0.251774	0.570287	1.17264	0.77742	1.76877
8DHjir	C2365D	Gastric cancer	CD45 on CD4+	Weighted mode	8	0.101032	0.255378	0.696794	-0.399509	0.601572	1.10631	0.67065	1.82499
pSQ3r3	DJWWRH	Esophagus cancer	CD28 on CD39+ activated Treg	Inverse variance weighted	7	0.192727	0.0926494	0.0375095	0.0111341	0.37432	1.21255	1.0112	1.454
pSQ3r3	DJWWRH	Esophagus cancer	CD28 on CD39+ activated Treg	Weighted median	7	0.140936	0.110668	0.216754	-0.0759725	0.357845	1.15135	0.926842	1.43024
pSQ3r3	DJWWRH	Esophagus cancer	CD28 on CD39+ activated Treg	Simple mode	7	0.421567	0.275743	0.140556	-0.118889	0.962022	1.52435	0.887906	2.61698
pSQ3r3	DJWWRH	Esophagus cancer	CD28 on CD39+ activated Treg	Weighted mode	7	0.168644	0.122158	0.167421	-0.0707858	0.408074	1.1837	0.931661	1.50392
pSQ3r3	DJWWRH	Esophagus cancer	CD28 on CD39+ activated Treg	MR Egger	7	0.156068	0.104141	0.148186	-0.0480488	0.360185	1.16891	0.953087	1.43359
nbLTKA	C2365D	Gastric cancer	CD28 on CD39+ activated Treg	Inverse variance weighted	7	0.206048	0.0864033	0.0170918	0.0366978	0.375399	1.22881	1.03738	1.45557
nbLTKA	C2365D	Gastric cancer	CD28 on CD39+ activated Treg	MR Egger	7	0.255222	0.0980371	0.015587	0.063069	0.447375	1.29075	1.0651	1.5642
nbLTKA	C2365D	Gastric cancer	CD28 on CD39+ activated Treg	Simple mode	7	-1.06627	0.351091	0.00552342	-1.75441	-0.37813	0.344291	0.17301	0.685142
nbLTKA	C2365D	Gastric cancer	CD28 on CD39+ activated Treg	Weighted median	7	0.220696	0.124498	0.0762806	-0.0233201	0.464711	1.24694	0.97695	1.59155
nbLTKA	C2365D	Gastric cancer	CD28 on CD39+ activated Treg	Weighted mode	7	0.249954	0.106526	0.0271844	0.0411633	0.458745	1.28397	1.04202	1.58209
